# Supplementary material for: Identification of genes influencing the evolution of Escherichia coli ST372 in dogs and humans
Source: Microb Genom. 2023 Feb 8;9(2):mgen000930. doi: 10.1099/mgen.0.000930 (PMC9997745; doi:10.1099/mgen.0.000930)
Supplement: Supplementary material 2 [file mgen-9-930-s002.xlsx]

## Sheet: TableS1_meta
Name	Source	Specimen	Year	Continent	Country	SRA	BioProject	BioSample	gene_bap	Cluster	ST	ColV	IncF_RST	O_type	H_type	OH Type	OH_simple	fimH	fimH_simple	pUTI89
53438	Human	NA	2018	Asia	Lebanon	SRR18803070	PRJNA827950	SAMN27625407	BAP8	M	372	No	F35:A-:B-	O45	H31	O45:H31	Other OH	fimH9	fimH9	No
A10	Canine	NA	2017	Europe	France	SRR18803087	PRJNA827950	SAMN27625392	BAP10	E	372	No	F-:A-:B-	O75	H31	O75:H31	O75:H31	fimH103	fimH103	No
AA23	Canine	NA	2017	Europe	France	SRR18803086	PRJNA827950	SAMN27625393	BAP8	M	372	No	F-:A-:B52	O25	H31	O25:H31	Other OH	fimH9	fimH9	No
AA25	Canine	NA	2017	Europe	France	SRR18803084	PRJNA827950	SAMN27625394	BAP8	M	372	No	F-:A-:B-	O83	H31	O83:H31	O83:H31	fimH9	fimH9	No
B09	Canine	NA	2017	Europe	France	SRR18803083	PRJNA827950	SAMN27625395	BAP11	C	372	No	F-:A-:B-	O2/O50	H31	O2/O50:H31	Other OH	fimH9	fimH9	No
CHOG5	Human	NA	ND	South America	French Guiana	SRR18803068	PRJNA827950	SAMN27625409	BAP8	M	372	No	F1:A1:B1	O18	H31	O18:H31	O18:H31	fimH9	fimH9	No
CVAST0125	Canine	NA	2014	North America	United States	SRR18803108	PRJNA827950	SAMN27625364	BAP8	M	372	No	F-:A-:B-	O83	H31	O83:H31	O83:H31	fimH119	Other fimH	No
CVAST0688	Canine	NA	2015	North America	United States	SRR18803107	PRJNA827950	SAMN27625365	BAP8	M	372	No	F-:A-:B52	O83	H31	O83:H31	O83:H31	fimH12	fimH12	No
CVAST1048	Canine	NA	2015	North America	United States	SRR18803096	PRJNA827950	SAMN27625366	BAP8	M	372	No	F-:A-:B-	O83	H31	O83:H31	O83:H31	fimH9	fimH9	No
CVAST1624	Canine	NA	2015	North America	United States	SRR18803085	PRJNA827950	SAMN27625367	BAP10	E	372	No	F29:A-:B10	O75	H31	O75:H31	O75:H31	fimH9	fimH9	Yes
CVAST2561	Human	NA	2016	North America	United States	SRR18803074	PRJNA827950	SAMN27625368	BAP8	M	372	No	F-:A-:B-	O83	H31	O83:H31	O83:H31	fimH9	fimH9	No
DRR102837	Human	NA	2015	Asia	Japan	DRR102837	PRJDB5579	SAMD00077245	BAP8	M	372	No	F-:A-:B-	O83	H31	O83:H31	O83:H31	fimH9	fimH9	No
E05	Canine	NA	2017	Europe	France	SRR18803082	PRJNA827950	SAMN27625396	BAP8	M	372	No	F-:A-:B-	O83	H31	O83:H31	O83:H31	fimH9	fimH9	No
ERR3328344	Wild Animal	NA	2016	Africa	Kenya	ERR3328344	PRJEB32607	SAMEA5610664	BAP8	M	372	No	F-:A-:B-	O83	H31	O83:H31	O83:H31	fimH103	fimH103	No
ERR3330197	Wild Animal	NA	2015	Africa	Kenya	ERR3330197	PRJEB32607	SAMEA5611701	BAP8	M	372	No	F-:A-:B-	O83	H31	O83:H31	O83:H31	fimH9	fimH9	No
ERR3330558	Human	NA	2016	Africa	Kenya	ERR3330558	PRJEB32607	SAMEA5612063	BAP8	M	372	No	F24:A-:B1	O83	H31	O83:H31	O83:H31	fimH9	fimH9	No
ERR4254378	Livestock	NA	1980	Europe	Czechia	ERR4254378	PRJEB38876	SAMEA6968490	BAP8	M	372	No	F-:A-:B-	O83	H31	O83:H31	O83:H31	fimH9	fimH9	No
F02	Canine	NA	2017	Europe	France	SRR18803081	PRJNA827950	SAMN27625397	BAP9	G	372	No	F-:A-:B-	O4	H31	O4:H31	O4:H31	fimH9	fimH9	No
FG24	Human	NA	ND	Africa	Reunion	SRR18803069	PRJNA827950	SAMN27625408	BAP8	M	372	No	F-:A-:B-	O83	H31	O83:H31	O83:H31	fimH9	fimH9	No
I53	Canine	NA	2017	Europe	France	SRR18803080	PRJNA827950	SAMN27625398	BAP8	M	372	No	F-:A-:B-	O83	H31	O83:H31	O83:H31	fimH9	fimH9	No
J02	Canine	NA	2017	Europe	France	SRR18803079	PRJNA827950	SAMN27625399	BAP8	M	372	No	F-:A-:B-	O83	H31	O83:H31	O83:H31	fimH9	fimH9	No
J25	Canine	NA	2017	Europe	France	SRR18803078	PRJNA827950	SAMN27625400	BAP5	L	372	No	F-:A-:B-	O15	H31	O15:H31	O15:H31	fimH71	Other fimH	No
M17	Canine	NA	2017	Europe	France	SRR18803077	PRJNA827950	SAMN27625401	BAP9	G	372	No	F-:A-:B-	O4	H31	O4:H31	O4:H31	fimH9	fimH9	No
M27	Canine	NA	2017	Europe	France	SRR18803076	PRJNA827950	SAMN27625402	BAP8	M	372	No	F-:A-:B-	O83	H31	O83:H31	O83:H31	fimH9	fimH9	No
MVAST0896	Human	NA	2012	North America	United States	SRR18803067	PRJNA827950	SAMN27625369	BAP8	M	372	No	F-:A-:B-	O18	H31	O18:H31	O18:H31	fimH102	fimH102	No
MVAST2235	Human	NA	2014	North America	United States	SRR18803066	PRJNA827950	SAMN27625370	BAP5	L	372	No	F-:A-:B-	O15	H31	O15:H31	O15:H31	fimH9	fimH9	No
MVAST2992	Human	NA	2015	North America	United States	SRR18803065	PRJNA827950	SAMN27625371	BAP8	M	372	No	F-:A-:B-	O18	H31	O18:H31	O18:H31	fimH102	fimH102	No
MVAST3050	Human	NA	2015	North America	United States	SRR18803064	PRJNA827950	SAMN27625372	BAP1	A	372	No	F-:A-:B-	O2/O50	H6	O2/O50:H6	Other OH	fimH9	fimH9	No
MVAST4250	Human	NA	2016	North America	United States	SRR18803063	PRJNA827950	SAMN27625373	BAP6	J	372	No	F-:A-:B-	O1	H8	O1:H8	Other OH	fimH9	fimH9	No
MVAST4963	Human	NA	2017	North America	United States	SRR18803106	PRJNA827950	SAMN27625374	BAP4	K	372	No	F-:A-:B49	O21	H31	O21:H31	Other OH	fimH363	Other fimH	No
MVAST5048	Human	NA	2017	North America	United States	SRR18803105	PRJNA827950	SAMN27625375	BAP8	M	372	No	F2:A-:B10	O83	H31	O83:H31	O83:H31	fimH119	Other fimH	Yes
MVAST5424	Human	NA	2017	North America	United States	SRR18803104	PRJNA827950	SAMN27625376	BAP8	M	372	No	F-:A-:B-	O83	H31	O83:H31	O83:H31	fimH9	fimH9	No
MVAST5551	Human	NA	2017	North America	United States	SRR18803103	PRJNA827950	SAMN27625377	BAP8	M	372	No	F-:A-:B-	O83	H31	O83:H31	O83:H31	fimH9	fimH9	No
MVAST5844	Human	NA	2018	North America	United States	SRR18803102	PRJNA827950	SAMN27625378	BAP8	M	372	No	F-:A-:B-	O83	H31	O83:H31	O83:H31	fimH9	fimH9	No
MVAST6003	Human	NA	2018	North America	United States	SRR18803101	PRJNA827950	SAMN27625379	BAP8	M	372	No	F-:A-:B-	O83	H31	O83:H31	O83:H31	fimH9	fimH9	No
MVAST6197	Human	NA	2018	North America	United States	SRR18803100	PRJNA827950	SAMN27625380	BAP11	C	372	No	F-:A-:B-	O2/O50	H31	O2/O50:H31	Other OH	fimH211	fimH211	No
MVAST6277	Human	NA	2018	North America	United States	SRR18803099	PRJNA827950	SAMN27625381	BAP8	M	372	No	F-:A-:B-	O25	H31	O25:H31	Other OH	fimH9	fimH9	No
MVAST6306	Human	NA	2018	North America	United States	SRR18803098	PRJNA827950	SAMN27625382	BAP8	M	372	No	F-:A-:B-	O18	H31	O18:H31	O18:H31	fimH9	fimH9	No
MVAST6321	Human	NA	2018	North America	United States	SRR18803097	PRJNA827950	SAMN27625383	BAP8	M	372	No	F-:A-:B-	O18	H31	O18:H31	O18:H31	fimH9	fimH9	No
MVAST6379	Human	NA	2018	North America	United States	SRR18803095	PRJNA827950	SAMN27625384	BAP5	L	372	No	F-:A-:B-	O15	H31	O15:H31	O15:H31	fimH9	fimH9	No
MVAST6578	Human	NA	2018	North America	United States	SRR18803094	PRJNA827950	SAMN27625385	BAP8	M	372	No	F-:A-:B-	O83	H31	O83:H31	O83:H31	fimH296	Other fimH	No
MVAST6839	Human	NA	2019	North America	United States	SRR18803093	PRJNA827950	SAMN27625386	BAP8	M	372	No	F-:A-:B-	O18	H31	O18:H31	O18:H31	fimH9	fimH9	No
MVAST6902	Human	NA	2019	North America	United States	SRR18803092	PRJNA827950	SAMN27625387	BAP6	J	372	No	F104:A-:B-	O117	H28	O117:H28	O117:H28	fimH9	fimH9	No
MVAST6977	Human	NA	2019	North America	United States	SRR18803091	PRJNA827950	SAMN27625388	BAP6	J	372	No	F104:A-:B-	O117	H28	O117:H28	O117:H28	fimH9	fimH9	No
MVAST7143	Human	NA	2019	North America	United States	SRR18803090	PRJNA827950	SAMN27625389	BAP3	F	372	No	F-:A-:B-	O6	H31	O6:H31	Other OH	fimH12	fimH12	No
MVAST7265	Human	NA	2019	North America	United States	SRR18803089	PRJNA827950	SAMN27625390	BAP3	F	372	No	F-:A-:B-	O6	H31	O6:H31	Other OH	fimH12	fimH12	No
MVAST7341	Human	NA	2019	North America	United States	SRR18803088	PRJNA827950	SAMN27625391	BAP8	M	372	No	F-:A-:B-	O83	H31	O83:H31	O83:H31	fimH9	fimH9	No
MVC107	Canine	Gastrointestinal	2009	Oceania	Australia	SRR14629735	PRJNA678027	SAMN16787470	BAP9	G	372	No	F-:A-:B-	O4	H31	O4:H31	O4:H31	fimH9	fimH9	No
MVC108	Canine	Urogenital	2009	Oceania	Australia	SRR14629944	PRJNA678027	SAMN16787471	BAP9	G	372	No	F-:A-:B-	O4	H31	O4:H31	O4:H31	fimH9	fimH9	No
MVC121	Canine	Soft Tissue	2010	Oceania	Australia	SRR14629878	PRJNA678027	SAMN16787478	BAP8	M	372	No	F-:A-:B-	O83	H31	O83:H31	O83:H31	fimH9	fimH9	No
MVC136	Canine	Gastrointestinal	2010	Oceania	Australia	SRR14629668	PRJNA678027	SAMN16787487	BAP9	G	372	No	F96:A-:B-	O4	H31	O4:H31	O4:H31	fimH9	fimH9	No
MVC138	Canine	Gastrointestinal	2010	Oceania	Australia	SRR14629646	PRJNA678027	SAMN16787489	BAP9	G	372	No	F96:A-:B-	O4	H31	O4:H31	O4:H31	fimH9	fimH9	No
MVC152	Canine	Urogenital	2009	Oceania	Australia	SRR14629775	PRJNA678027	SAMN16787498	BAP9	G	372	No	F-:A-:B-	O4	H31	O4:H31	O4:H31	fimH9	fimH9	No
MVC166	Canine	Urogenital	2010	Oceania	Australia	SRR14629951	PRJNA678027	SAMN16787503	BAP8	M	372	No	F-:A-:B-	O83	H31	O83:H31	O83:H31	fimH9	fimH9	No
MVC18	Canine	Urogenital	2008	Oceania	Australia	SRR14629745	PRJNA678027	SAMN16787507	BAP8	M	372	No	F-:A-:B52	O83	H31	O83:H31	O83:H31	fimH9	fimH9	No
MVC20	Canine	Gastrointestinal	2008	Oceania	Australia	SRR14629737	PRJNA678027	SAMN16787515	BAP8	M	372	No	F-:A-:B-	O83	H31	O83:H31	O83:H31	fimH9	fimH9	No
MVC206	Canine	Urogenital	2011	Oceania	Australia	SRR14629732	PRJNA678027	SAMN16787520	BAP6	J	372	No	F-:A-:B-	O88	H31	O88:H31	Other OH	fimH9	fimH9	No
MVC214	Canine	Soft Tissue	2011	Oceania	Australia	SRR14629945	PRJNA678027	SAMN16787527	BAP8	M	372	No	F-:A-:B-	O83	H31	O83:H31	O83:H31	fimH103	fimH103	No
MVC234	Canine	Gastrointestinal	2011	Oceania	Australia	SRR14629935	PRJNA678027	SAMN16787536	BAP9	G	372	No	F104:A-:B-	O4	H31	O4:H31	O4:H31	fimH9	fimH9	No
MVC252	Canine	Soft Tissue	2011	Oceania	Australia	SRR14629929	PRJNA678027	SAMN16787541	BAP8	M	372	No	F-:A-:B-	O83	H31	O83:H31	O83:H31	fimH9	fimH9	No
MVC262	Canine	Soft Tissue	2011	Oceania	Australia	SRR14629923	PRJNA678027	SAMN16787547	BAP8	M	372	Yes	F4:A-:B1	O83	H31	O83:H31	O83:H31	fimH9	fimH9	No
MVC266	Canine	Urogenital	2012	Oceania	Australia	SRR14629920	PRJNA678027	SAMN16787549	BAP6	J	372	No	F-:A-:B-	O88	H31	O88:H31	Other OH	fimH9	fimH9	No
MVC27	Canine	Urogenital	2009	Oceania	Australia	SRR14629918	PRJNA678027	SAMN16787551	BAP8	M	372	No	F-:A-:B-	O83	H31	O83:H31	O83:H31	fimH9	fimH9	No
MVC272	Canine	Urogenital	2012	Oceania	Australia	SRR14629916	PRJNA678027	SAMN16787553	BAP5	L	372	No	F-:A-:B-	O15	H31	O15:H31	O15:H31	fimH103	fimH103	No
MVC286	Canine	Urogenital	2012	Oceania	Australia	SRR14629721	PRJNA678027	SAMN16787563	BAP10	E	372	No	F103:A-:B-	O75	H31	O75:H31	O75:H31	fimH9	fimH9	No
MVC29	Canine	Urogenital	2009	Oceania	Australia	SRR14629719	PRJNA678027	SAMN16787565	BAP9	G	372	No	F-:A-:B-	O4	H31	O4:H31	O4:H31	fimH12	fimH12	No
MVC30	Canine	Other	2009	Oceania	Australia	SRR14629906	PRJNA678027	SAMN16787572	BAP3	F	372	No	F-:A-:B-	O6	H31	O6:H31	Other OH	fimH12	fimH12	No
MVC304	Canine	Urogenital	2012	Oceania	Australia	SRR14629902	PRJNA678027	SAMN16787577	BAP8	M	372	No	F-:A-:B-	O83	H31	O83:H31	O83:H31	fimH9	fimH9	No
MVC309	Canine	Urogenital	2012	Oceania	Australia	SRR14629897	PRJNA678027	SAMN16787581	BAP9	G	372	No	F-:A-:B-	O4	H31	O4:H31	O4:H31	fimH211	fimH211	No
MVC31	Canine	Urogenital	2009	Oceania	Australia	SRR14629896	PRJNA678027	SAMN16787582	BAP3	F	372	No	F-:A-:B-	O6	H31	O6:H31	Other OH	fimH12	fimH12	No
MVC324	Canine	Urogenital	2012	Oceania	Australia	SRR14629887	PRJNA678027	SAMN16787590	BAP9	G	372	No	F-:A-:B-	O4	H31	O4:H31	O4:H31	fimH9	fimH9	No
MVC327	Canine	Urogenital	2013	Oceania	Australia	SRR14629885	PRJNA678027	SAMN16787592	BAP8	M	372	No	F-:A-:B-	O83	H31	O83:H31	O83:H31	fimH9	fimH9	No
MVC374	Canine	Urogenital	2013	Oceania	Australia	SRR14629702	PRJNA678027	SAMN16787616	BAP9	G	372	Yes	F-:A-:B1	O4	H31	O4:H31	O4:H31	fimH9	fimH9	No
MVC378_P5	Canine	Soft Tissue	2013	Oceania	Australia	SRR14629698	PRJNA678027	SAMN16787619	BAP9	G	372	No	F-:A-:B-	O4	H31	O4:H31	O4:H31	fimH9	fimH9	No
MVC380	Canine	Urogenital	2013	Oceania	Australia	SRR14629697	PRJNA678027	SAMN16787620	BAP9	G	372	Yes	F-:A-:B1	O4	H31	O4:H31	O4:H31	fimH9	fimH9	No
MVC387	Canine	Gastrointestinal	2013	Oceania	Australia	SRR14629693	PRJNA678027	SAMN16787624	BAP9	G	372	No	F-:A-:B-	O4	H31	O4:H31	O4:H31	fimH9	fimH9	No
MVC390	Canine	Urogenital	2013	Oceania	Australia	SRR14629691	PRJNA678027	SAMN16787626	BAP8	M	372	No	F-:A-:B-	O83	H31	O83:H31	O83:H31	fimH9	fimH9	No
MVC401	Canine	Urogenital	2013	Oceania	Australia	SRR14629685	PRJNA678027	SAMN16787631	BAP2	I	372	No	F-:A-:B-	O21	H14	O21:H14	O21:H14	fimH119	Other fimH	No
MVC414	Canine	Gastrointestinal	2013	Oceania	Australia	SRR14629868	PRJNA678027	SAMN16787640	BAP9	G	372	No	F-:A-:B-	O4	H31	O4:H31	O4:H31	fimH10	Other fimH	No
MVC416	Canine	Urogenital	2013	Oceania	Australia	SRR14629866	PRJNA678027	SAMN16787642	BAP2	I	372	No	F-:A-:B-	O21	H14	O21:H14	O21:H14	fimH9	fimH9	No
MVC422	Canine	General	2014	Oceania	Australia	SRR14629861	PRJNA678027	SAMN16787647	BAP9	G	372	No	F-:A-:B-	O4	H31	O4:H31	O4:H31	fimH9	fimH9	No
MVC426	Canine	Urogenital	2014	Oceania	Australia	SRR14629857	PRJNA678027	SAMN16787650	BAP2	I	372	No	F29:A-:B10	O21	H14	O21:H14	O21:H14	fimH9	fimH9	Yes
MVC434	Canine	Urogenital	2014	Oceania	Australia	SRR14629853	PRJNA678027	SAMN16787654	BAP8	M	372	No	F-:A-:B-	O83	H31	O83:H31	O83:H31	fimH9	fimH9	No
MVC437	Canine	Urogenital	2014	Oceania	Australia	SRR14629851	PRJNA678027	SAMN16787656	BAP9	G	372	No	F-:A-:B-	O4	H31	O4:H31	O4:H31	fimH9	fimH9	No
MVC439	Canine	Urogenital	2014	Oceania	Australia	SRR14629849	PRJNA678027	SAMN16787658	BAP8	M	372	No	F-:A-:B-	O83	H31	O83:H31	O83:H31	fimH9	fimH9	No
MVC450	Canine	Urogenital	2014	Oceania	Australia	SRR14629841	PRJNA678027	SAMN16787665	BAP9	G	372	No	F-:A-:B-	O4	H31	O4:H31	O4:H31	fimH103	fimH103	No
MVC460	Canine	Urogenital	2014	Oceania	Australia	SRR14629676	PRJNA678027	SAMN16787671	BAP8	M	372	No	F-:A-:B-	O83	H31	O83:H31	O83:H31	fimH9	fimH9	No
MVC48	Canine	Urogenital	2009	Oceania	Australia	SRR14629662	PRJNA678027	SAMN16787684	BAP9	G	372	No	F17:A-:B-	O4	H31	O4:H31	O4:H31	fimH9	fimH9	No
MVC494	Canine	Urogenital	2014	Oceania	Australia	SRR14629652	PRJNA678027	SAMN16787694	BAP6	J	372	No	F-:A-:B-	O88	H31	O88:H31	Other OH	fimH9	fimH9	No
MVC499	Canine	Urogenital	2015	Oceania	Australia	SRR14629647	PRJNA678027	SAMN16787699	BAP9	G	372	No	F-:A-:B-	O4	H31	O4:H31	O4:H31	fimH9	fimH9	No
MVC507	Canine	Urogenital	2015	Oceania	Australia	SRR14629834	PRJNA678027	SAMN16787704	BAP9	G	372	No	F-:A-:B-	O4	H31	O4:H31	O4:H31	fimH9	fimH9	No
MVC515	Canine	Soft Tissue	2015	Oceania	Australia	SRR14629826	PRJNA678027	SAMN16787711	BAP9	G	372	No	F-:A-:B-	O4	H31	O4:H31	O4:H31	fimH9	fimH9	No
MVC520	Canine	General	2015	Oceania	Australia	SRR14629825	PRJNA678027	SAMN16787712	BAP6	J	372	No	F-:A-:B-	O117	H28	O117:H28	O117:H28	fimH9	fimH9	No
MVC539	Canine	Urogenital	2015	Oceania	Australia	SRR14629809	PRJNA678027	SAMN16787727	BAP8	M	372	No	F-:A-:B-	O83	H31	O83:H31	O83:H31	fimH9	fimH9	No
MVC542	Canine	Soft Tissue	2015	Oceania	Australia	SRR14629807	PRJNA678027	SAMN16787729	BAP2	I	372	No	F40:A-:B-	O21	H14	O21:H14	O21:H14	fimH9	fimH9	No
MVC549	Canine	Urogenital	2015	Oceania	Australia	SRR14629803	PRJNA678027	SAMN16787732	BAP9	G	372	No	F2:A-:B-	O4	H31	O4:H31	O4:H31	fimH103	fimH103	No
MVC552	Canine	Urogenital	2015	Oceania	Australia	SRR14629642	PRJNA678027	SAMN16787736	BAP9	G	372	No	F-:A-:B-	O4	H31	O4:H31	O4:H31	fimH9	fimH9	No
MVC586	Canine	Urogenital	2016	Oceania	Australia	SRR14629620	PRJNA678027	SAMN16787756	BAP9	G	372	No	F-:A-:B-	ONT	H31	ONT:H31	Other OH	fimH103	fimH103	No
MVC60	Canine	General	2009	Oceania	Australia	SRR14629611	PRJNA678027	SAMN16787764	BAP9	G	372	No	F34:A-:B-	O4	H31	O4:H31	O4:H31	fimH9	fimH9	No
MVC61	Canine	General	2009	Oceania	Australia	SRR14629800	PRJNA678027	SAMN16787768	BAP9	G	372	No	F-:A-:B-	O4	H31	O4:H31	O4:H31	fimH9	fimH9	No
MVC628	Canine	Urogenital	2016	Oceania	Australia	SRR14629788	PRJNA678027	SAMN16787778	BAP9	G	372	No	F-:A-:B-	O4	H31	O4:H31	O4:H31	fimH102	fimH102	No
MVC629	Canine	Urogenital	2016	Oceania	Australia	SRR14629787	PRJNA678027	SAMN16787779	BAP9	G	372	No	F-:A-:B-	O4	H31	O4:H31	O4:H31	fimH103	fimH103	No
MVC63	Canine	Urogenital	2009	Oceania	Australia	SRR14629785	PRJNA678027	SAMN16787780	BAP9	G	372	No	F-:A-:B-	O4	H31	O4:H31	O4:H31	fimH707	Other fimH	No
MVC657	Canine	Urogenital	2016	Oceania	Australia	SRR14629778	PRJNA678027	SAMN16787788	BAP8	M	372	No	F-:A-:B-	O83	H31	O83:H31	O83:H31	fimH119	Other fimH	No
MVC660	Canine	Urogenital	2016	Oceania	Australia	SRR14629776	PRJNA678027	SAMN16787790	BAP9	G	372	No	F-:A-:B-	O4	H31	O4:H31	O4:H31	fimH102	fimH102	No
MVC661	Canine	Urogenital	2016	Oceania	Australia	SRR14629774	PRJNA678027	SAMN16787791	BAP9	G	372	No	F-:A-:B-	O4	H31	O4:H31	O4:H31	fimH432	Other fimH	No
MVC674	Canine	Urogenital	2016	Oceania	Australia	SRR14629770	PRJNA678027	SAMN16787795	BAP9	G	372	No	F-:A-:B-	O4	H31	O4:H31	O4:H31	fimH102	fimH102	No
MVC682	Canine	General	2017	Oceania	Australia	SRR14629767	PRJNA678027	SAMN16787798	BAP8	M	372	No	F-:A-:B-	O83	H31	O83:H31	O83:H31	fimH706	Other fimH	No
MVC745	Canine	Urogenital	2017	Oceania	Australia	SRR14629598	PRJNA678027	SAMN16787809	BAP9	G	372	No	F-:A-:B-	O4	H31	O4:H31	O4:H31	fimH9	fimH9	No
MVC773	Canine	Urogenital	2017	Oceania	Australia	SRR14629586	PRJNA678027	SAMN16787820	BAP6	J	372	No	F2:A-:B-	O117	H28	O117:H28	O117:H28	fimH9	fimH9	No
MVC780	Canine	Urogenital	2017	Oceania	Australia	SRR14629581	PRJNA678027	SAMN16787824	BAP9	G	372	No	F-:A-:B-	O4	H31	O4:H31	O4:H31	fimH9	fimH9	No
MVC799	Canine	Urogenital	2007	Oceania	Australia	SRR14629765	PRJNA678027	SAMN16787833	BAP9	G	372	No	F-:A-:B-	O4	H31	O4:H31	O4:H31	fimH9	fimH9	No
MVC93	Canine	Urogenital	2009	Oceania	Australia	SRR14629753	PRJNA678027	SAMN16787845	BAP8	M	372	No	F-:A-:B-	O83	H31	O83:H31	O83:H31	fimH9	fimH9	No
MVC94	Canine	Urogenital	2009	Oceania	Australia	SRR14629752	PRJNA678027	SAMN16787846	BAP9	G	372	No	F-:A-:B-	O4	H31	O4:H31	O4:H31	fimH102	fimH102	No
MVC95	Canine	Urogenital	2009	Oceania	Australia	SRR14629751	PRJNA678027	SAMN16787847	BAP8	M	372	No	F-:A-:B52	O83	H31	O83:H31	O83:H31	fimH72	Other fimH	No
SD_11_H9	Wild Animal	NA	2019	Oceania	Australia	SRR18847963	PRJNA827950	SAMN27684714	BAP8	M	372	No	F-:A-:B-	O83	H31	O83:H31	O83:H31	fimH9	fimH9	No
SD_3_A6	Wild Animal	NA	2019	Oceania	Australia	SRR18847962	PRJNA827950	SAMN27684715	BAP8	M	372	No	F-:A-:B-	O83	H31	O83:H31	O83:H31	fimH9	fimH9	No
SD_3_B6	Wild Animal	NA	2019	Oceania	Australia	SRR18847961	PRJNA827950	SAMN27684716	BAP8	M	372	No	F-:A-:B-	O83	H31	O83:H31	O83:H31	fimH9	fimH9	No
SD_3_B9	Wild Animal	NA	2019	Oceania	Australia	SRR18847960	PRJNA827950	SAMN27684721	BAP2	I	372	No	F-:A-:B-	O21	H14	O21:H14	O21:H14	fimH9	fimH9	No
SD_3_C4	Wild Animal	NA	2019	Oceania	Australia	SRR18847959	PRJNA827950	SAMN27684717	BAP8	M	372	No	F-:A-:B-	O83	H31	O83:H31	O83:H31	fimH9	fimH9	No
SD_3_C5	Wild Animal	NA	2019	Oceania	Australia	SRR18847958	PRJNA827950	SAMN27684718	BAP8	M	372	No	F-:A-:B-	O83	H31	O83:H31	O83:H31	fimH9	fimH9	No
SD_3_E5	Wild Animal	NA	2019	Oceania	Australia	SRR18847957	PRJNA827950	SAMN27684719	BAP8	M	372	No	F2:A-:B-	O83	H31	O83:H31	O83:H31	fimH9	fimH9	No
SD_3_H4	Wild Animal	NA	2019	Oceania	Australia	SRR18847956	PRJNA827950	SAMN27684720	BAP8	M	372	No	F2:A-:B-	O83	H31	O83:H31	O83:H31	fimH9	fimH9	No
SRR10094650	Canine	NA	2019	North America	United States	SRR10094650	PRJNA324573	SAMN12722928	BAP8	M	372	No	F-:A-:B-	O83	H31	O83:H31	O83:H31	fimH9	fimH9	No
SRR10094673	Canine	NA	2019	North America	United States	SRR10094673	PRJNA324573	SAMN12722936	BAP1	A	372	No	F-:A-:B-	O2/O50	H6	O2/O50:H6	Other OH	fimH9	fimH9	No
SRR10095182	Canine	NA	2019	North America	United States	SRR10095182	PRJNA324573	SAMN12723017	BAP9	G	372	No	F-:A-:B-	O4	H31	O4:H31	O4:H31	fimH9	fimH9	No
SRR10095184	Canine	NA	2019	North America	United States	SRR10095184	PRJNA324573	SAMN12723019	BAP8	M	372	No	F-:A-:B-	O83	H31	O83:H31	O83:H31	fimH9	fimH9	No
SRR10126810	Human	NA	2017	Oceania	Australia	SRR10126810	PRJNA565795	SAMN12768659	BAP8	M	372	No	F29:A-:B10	O45	H31	O45:H31	Other OH	fimH9	fimH9	Yes
SRR10126812	Human	NA	2017	Oceania	Australia	SRR10126812	PRJNA565795	SAMN12768657	BAP8	M	372	No	F-:A-:B-	O45	H31	O45:H31	Other OH	fimH9	fimH9	No
SRR10211824	Canine	NA	2019	North America	United States	SRR10211824	PRJNA324565	SAMN12881535	BAP8	M	372	No	F-:A-:B-	O83	H31	O83:H31	O83:H31	fimH9	fimH9	No
SRR10230814	Canine	NA	2013	Europe	Spain	SRR10230814	PRJNA575837	SAMN12911894	BAP8	M	372	No	F-:A-:B-	O83	H31	O83:H31	O83:H31	fimH9	fimH9	No
SRR10230841	Canine	NA	2014	Europe	Poland	SRR10230841	PRJNA575837	SAMN12911927	BAP9	G	372	No	F-:A-:B-	O4	H31	O4:H31	O4:H31	fimH9	fimH9	No
SRR10230876	Canine	NA	2013	Europe	Spain	SRR10230876	PRJNA575837	SAMN12911895	BAP8	M	372	No	F-:A-:B-	O83	H31	O83:H31	O83:H31	fimH9	fimH9	No
SRR10257977	Canine	NA	2019	North America	United States	SRR10257977	PRJNA481346	SAMN13012454	BAP9	G	372	No	F-:A-:B-	O4	H31	O4:H31	O4:H31	fimH10	Other fimH	No
SRR10258156	Canine	NA	2019	North America	United States	SRR10258156	PRJNA481346	SAMN13012495	BAP5	L	372	No	F-:A-:B-	O15	H31	O15:H31	O15:H31	fimH458	Other fimH	No
SRR10258181	Canine	NA	2019	North America	United States	SRR10258181	PRJNA481346	SAMN13012543	BAP8	M	372	No	F-:A-:B-	O83	H31	O83:H31	O83:H31	fimH9	fimH9	No
SRR10302014	Canine	NA	2019	North America	United States	SRR10302014	PRJNA481346	SAMN13049606	BAP9	G	372	No	F-:A-:B-	O4	H31	O4:H31	O4:H31	fimH9	fimH9	No
SRR10302027	Canine	NA	2019	North America	United States	SRR10302027	PRJNA481346	SAMN13050471	BAP6	J	372	No	F-:A-:B-	O117	H28	O117:H28	O117:H28	fimH9	fimH9	No
SRR10384563	Canine	NA	2019	North America	United States	SRR10384563	PRJNA324573	SAMN13178654	BAP5	L	372	No	F-:A-:B-	O15	H31	O15:H31	O15:H31	fimH211	fimH211	No
SRR10384590	Canine	NA	2019	North America	United States	SRR10384590	PRJNA324573	SAMN13178657	BAP8	M	372	No	F2:A-:B-	O83	H31	O83:H31	O83:H31	fimH9	fimH9	No
SRR10429302	Canine	NA	2019	North America	United States	SRR10429302	PRJNA325243	SAMN13262693	BAP8	M	372	No	F2:A-:B-	O83	H31	O83:H31	O83:H31	fimH9	fimH9	No
SRR10502041	Canine	NA	2019	North America	United States	SRR10502041	PRJNA324565	SAMN13340359	BAP5	L	372	No	F-:A-:B-	O15	H31	O15:H31	O15:H31	fimH211	fimH211	No
SRR10535885	Canine	NA	2019	North America	United States	SRR10535885	PRJNA481346	SAMN13392122	BAP4	K	372	No	F-:A-:B-	O21	H31	O21:H31	Other OH	fimH13	Other fimH	No
SRR10559650	Canine	NA	2019	North America	United States	SRR10559650	PRJNA324565	SAMN13429594	BAP3	F	372	No	F-:A-:B-	O6	H31	O6:H31	Other OH	fimH12	fimH12	No
SRR10568449	Human	NA	2017	Europe	Belgium	SRR10568449	PRJNA592372	SAMN13422921	BAP8	M	372	No	F-:A-:B-	O18	H31	O18:H31	O18:H31	fimH9	fimH9	No
SRR10597531	Canine	NA	2013	North America	United States	SRR10597531	PRJNA593904	SAMN13495666	BAP5	L	372	No	F-:A-:B-	O15	H31	O15:H31	O15:H31	fimH9	fimH9	No
SRR10597532	Canine	NA	2013	North America	United States	SRR10597532	PRJNA593904	SAMN13495665	BAP5	L	372	No	F-:A-:B-	O15	H31	O15:H31	O15:H31	fimH9	fimH9	No
SRR10597533	Canine	NA	2013	North America	United States	SRR10597533	PRJNA593904	SAMN13495664	BAP5	L	372	No	F-:A-:B-	O15	H31	O15:H31	O15:H31	fimH9	fimH9	No
SRR10814974	Canine	NA	2019	North America	United States	SRR10814974	PRJNA318589	SAMN13708351	BAP2	I	372	No	F-:A-:B-	O21	H14	O21:H14	O21:H14	fimH9	fimH9	No
SRR10823741	Canine	NA	2019	North America	United States	SRR10823741	PRJNA318589	SAMN13719085	BAP8	M	372	No	F-:A-:B-	O83	H31	O83:H31	O83:H31	fimH9	fimH9	No
SRR10947173	Canine	NA	2019	North America	United States	SRR10947173	PRJNA324573	SAMN13898675	BAP8	M	372	No	F-:A-:B-	O83	H31	O83:H31	O83:H31	fimH102	fimH102	No
SRR10947454	Canine	NA	2019	North America	United States	SRR10947454	PRJNA324573	SAMN13898692	BAP8	M	372	No	F-:A-:B-	O83	H31	O83:H31	O83:H31	fimH9	fimH9	No
SRR10947527	Canine	NA	2019	North America	United States	SRR10947527	PRJNA324573	SAMN13898666	BAP9	G	372	No	F-:A-:B-	O4	H31	O4:H31	O4:H31	fimH9	fimH9	No
SRR10947559	Canine	NA	2019	North America	United States	SRR10947559	PRJNA324573	SAMN13898685	BAP8	M	372	No	F-:A-:B-	O83	H31	O83:H31	O83:H31	fimH9	fimH9	No
SRR10948370	Environment	NA	2019	North America	United States	SRR10948370	PRJNA283914	SAMN13898877	BAP5	L	372	No	F-:A-:B-	O15	H31	O15:H31	O15:H31	fimH9	fimH9	No
SRR10963348	Canine	NA	2019	North America	N/A	SRR10963348	PRJNA324573	SAMN13920680	BAP8	M	372	No	F-:A-:B52	O83	H31	O83:H31	O83:H31	fimH12	fimH12	No
SRR10996852	Canine	NA	2019	North America	United States	SRR10996852	PRJNA324573	SAMN13944380	BAP9	G	372	No	F-:A-:B-	O4	H31	O4:H31	O4:H31	fimH9	fimH9	No
SRR10996857	Canine	NA	2019	North America	United States	SRR10996857	PRJNA324573	SAMN13944367	BAP9	G	372	No	F-:A-:B-	O4	H31	O4:H31	O4:H31	fimH9	fimH9	No
SRR10996858	Canine	NA	2019	North America	United States	SRR10996858	PRJNA324573	SAMN13944366	BAP9	G	372	No	F-:A-:B-	O4	H31	O4:H31	O4:H31	fimH9	fimH9	No
SRR11029655	Canine	NA	2019	North America	United States	SRR11029655	PRJNA318589	SAMN14008726	BAP5	L	372	No	F-:A-:B-	O15	H31	O15:H31	O15:H31	fimH9	fimH9	No
SRR11029832	Canine	NA	2019	North America	United States	SRR11029832	PRJNA318589	SAMN14009998	BAP5	L	372	No	F-:A-:B-	O15	H31	O15:H31	O15:H31	fimH9	fimH9	No
SRR11029834	Canine	NA	2019	North America	United States	SRR11029834	PRJNA318589	SAMN14009997	BAP6	J	372	No	F-:A-:B-	O117	H28	O117:H28	O117:H28	fimH9	fimH9	No
SRR11029841	Canine	NA	2019	North America	United States	SRR11029841	PRJNA318589	SAMN14009994	BAP2	I	372	No	F-:A-:B-	O21	H14	O21:H14	O21:H14	fimH9	fimH9	No
SRR11043404	Wild Animal	NA	2019	North America	United States	SRR11043404	PRJNA481346	SAMN14068986	BAP8	M	372	No	F-:A-:B-	O83	H31	O83:H31	O83:H31	fimH9	fimH9	No
SRR11043405	Canine	NA	2019	North America	N/A	SRR11043405	PRJNA481346	SAMN14068987	BAP8	M	372	No	F-:A-:B-	O83	H31	O83:H31	O83:H31	fimH704	Other fimH	No
SRR11080856	Canine	NA	2019	North America	United States	SRR11080856	PRJNA324573	SAMN13981360	BAP10	E	372	No	F-:A-:B-	O75	H31	O75:H31	O75:H31	fimH9	fimH9	No
SRR11080859	Canine	NA	2019	North America	United States	SRR11080859	PRJNA324573	SAMN13981359	BAP2	I	372	No	F-:A-:B-	O21	H14	O21:H14	O21:H14	fimH9	fimH9	No
SRR11080867	Canine	NA	2019	North America	United States	SRR11080867	PRJNA324573	SAMN13981366	BAP10	E	372	No	F-:A-:B-	O75	H31	O75:H31	O75:H31	fimH13	Other fimH	No
SRR11080869	Canine	NA	2019	North America	United States	SRR11080869	PRJNA324573	SAMN13981364	BAP8	M	372	No	F-:A-:B-	O83	H31	O83:H31	O83:H31	fimH9	fimH9	No
SRR11080870	Canine	NA	2019	North America	United States	SRR11080870	PRJNA324573	SAMN13981363	BAP9	G	372	No	F104:A-:B-	ONT	H31	ONT:H31	Other OH	fimH9	fimH9	No
SRR11101126	Canine	NA	2019	North America	United States	SRR11101126	PRJNA318591	SAMN14125157	BAP8	M	372	No	F-:A-:B52	O83	H31	O83:H31	O83:H31	fimH10	Other fimH	No
SRR11101175	Canine	NA	2019	North America	United States	SRR11101175	PRJNA318591	SAMN14125549	BAP9	G	372	No	F-:A-:B-	O4	H31	O4:H31	O4:H31	fimH9	fimH9	No
SRR11101177	Canine	NA	2019	North America	United States	SRR11101177	PRJNA318591	SAMN14125560	BAP5	L	372	No	F2:A-:B-	O15	H31	O15:H31	O15:H31	fimH9	fimH9	No
SRR11101199	Canine	NA	2019	North America	United States	SRR11101199	PRJNA318591	SAMN14125568	BAP10	E	372	No	F-:A-:B-	O75	H31	O75:H31	O75:H31	fimH119	Other fimH	No
SRR11101255	Canine	NA	2019	North America	United States	SRR11101255	PRJNA318591	SAMN14125638	BAP8	M	372	No	F-:A-:B-	O83	H31	O83:H31	O83:H31	fimH9	fimH9	No
SRR11101259	Canine	NA	2019	North America	United States	SRR11101259	PRJNA318591	SAMN14125644	BAP8	M	372	No	F-:A-:B-	O83	H31	O83:H31	O83:H31	fimH9	fimH9	No
SRR11101262	Canine	NA	2019	North America	United States	SRR11101262	PRJNA481346	SAMN14125658	BAP8	M	372	No	F-:A-:B-	O83	H31	O83:H31	O83:H31	fimH9	fimH9	No
SRR11187237	Environment	NA	2019	North America	United States	SRR11187237	PRJNA283914	SAMN14214495	BAP8	M	372	No	F-:A-:B-	O83	H31	O83:H31	O83:H31	fimH9	fimH9	No
SRR11251331	Environment	NA	2019	North America	United States	SRR11251331	PRJNA283914	SAMN14316621	BAP5	L	372	No	F29:A-:B10	O15	H31	O15:H31	O15:H31	fimH9	fimH9	Yes
SRR11266544	Canine	NA	2019	North America	United States	SRR11266544	PRJNA481346	SAMN14331107	BAP5	L	372	No	F-:A-:B-	O15	H31	O15:H31	O15:H31	fimH9	fimH9	No
SRR11319477	Canine	NA	2019	North America	United States	SRR11319477	PRJNA324573	SAMN14384389	BAP8	M	372	No	F-:A-:B52	O83	H31	O83:H31	O83:H31	fimH12	fimH12	No
SRR11319479	Canine	NA	2019	North America	United States	SRR11319479	PRJNA324573	SAMN14384387	BAP8	M	372	No	F-:A-:B52	O83	H31	O83:H31	O83:H31	fimH10	Other fimH	No
SRR11319482	Canine	NA	2019	North America	United States	SRR11319482	PRJNA324573	SAMN14384379	BAP8	M	372	No	F-:A-:B-	O83	H31	O83:H31	O83:H31	fimH9	fimH9	No
SRR11319492	Canine	NA	2019	North America	United States	SRR11319492	PRJNA324573	SAMN14384392	BAP8	M	372	No	F-:A-:B52	O83	H31	O83:H31	O83:H31	fimH9	fimH9	No
SRR11319494	Canine	NA	2019	North America	United States	SRR11319494	PRJNA324573	SAMN14384377	BAP5	L	372	No	F-:A-:B-	O15	H31	O15:H31	O15:H31	fimH9	fimH9	No
SRR11449852	Canine	NA	2019	North America	United States	SRR11449852	PRJNA481346	SAMN14486738	BAP9	G	372	No	F2:A-:B-	O4	H31	O4:H31	O4:H31	fimH9	fimH9	No
SRR11451393	Canine	NA	2019	North America	N/A	SRR11451393	PRJNA481346	SAMN14488130	BAP8	M	372	No	F-:A-:B-	O83	H31	O83:H31	O83:H31	fimH13	Other fimH	No
SRR11451396	Canine	NA	2019	North America	United States	SRR11451396	PRJNA481346	SAMN14488144	BAP5	L	372	No	F2:A-:B-	O15	H31	O15:H31	O15:H31	fimH9	fimH9	No
SRR11454228	Canine	NA	2010	Europe	Germany	SRR11454228	PRJNA616452	SAMN14491230	BAP5	L	372	No	F-:A-:B-	O15	H31	O15:H31	O15:H31	fimH699	Other fimH	No
SRR11484486	Canine	NA	2008	North America	United States	SRR11484486	PRJNA357722	SAMN14503216	BAP8	M	372	No	F-:A-:B-	O83	H31	O83:H31	O83:H31	fimH9	fimH9	No
SRR11484529	Canine	NA	2007	North America	United States	SRR11484529	PRJNA357722	SAMN14503196	BAP9	G	372	No	F2:A-:B-	O4	H31	O4:H31	O4:H31	fimH9	fimH9	No
SRR11484681	Canine	NA	1985	North America	United States	SRR11484681	PRJNA357722	SAMN14503350	BAP8	M	372	No	F-:A-:B52	O83	H31	O83:H31	O83:H31	fimH9	fimH9	No
SRR11487804	Canine	NA	2019	North America	United States	SRR11487804	PRJNA481346	SAMN14544546	BAP8	M	372	No	F-:A-:B-	O83	H31	O83:H31	O83:H31	fimH9	fimH9	No
SRR11487832	Canine	NA	2019	North America	United States	SRR11487832	PRJNA481346	SAMN14544565	BAP8	M	372	No	F82:A-:B-	O83	H31	O83:H31	O83:H31	fimH211	fimH211	No
SRR11487861	Canine	NA	2019	North America	United States	SRR11487861	PRJNA481346	SAMN14544544	BAP5	L	372	No	F29:A-:B10	O15	H31	O15:H31	O15:H31	fimH9	fimH9	Yes
SRR11495793	Human	NA	2006	Oceania	Australia	SRR11495793	PRJNA623470	SAMN14547726	BAP8	M	372	No	F-:A-:B-	O18	H31	O18:H31	O18:H31	fimH9	fimH9	No
SRR11561239	Canine	NA	2019	North America	United States	SRR11561239	PRJNA324573	SAMN14605678	BAP9	G	372	No	F2:A-:B-	O4	H31	O4:H31	O4:H31	fimH9	fimH9	No
SRR11612991	Wild Animal	NA	2017	Oceania	Australia	SRR11612991	PRJNA602163	SAMN13884686	BAP2	I	372	No	F-:A-:B-	O21	H14	O21:H14	O21:H14	fimH9	fimH9	No
SRR11658535	Livestock	NA	2017	Oceania	Australia	SRR11658535	PRJNA509690	SAMN10587060	BAP3	F	372	Yes	F2:A-:B1	O6	H31	O6:H31	Other OH	fimH72	Other fimH	No
SRR11658586	Livestock	NA	2017	Oceania	Australia	SRR11658586	PRJNA509690	SAMN10587013	BAP3	F	372	No	F-:A-:B-	O6	H31	O6:H31	Other OH	fimH72	Other fimH	No
SRR11668362	Canine	NA	2013	Europe	Spain	SRR11668362	PRJNA627579	SAMN14677018	BAP8	M	372	No	F-:A-:B-	O83	H31	O83:H31	O83:H31	fimH9	fimH9	No
SRR11668363	Canine	NA	2013	Europe	Spain	SRR11668363	PRJNA627579	SAMN14677017	BAP8	M	372	No	F-:A-:B-	O83	H31	O83:H31	O83:H31	fimH9	fimH9	No
SRR11668364	Canine	NA	2013	Europe	Spain	SRR11668364	PRJNA627579	SAMN14677016	BAP9	G	372	No	F-:A-:B-	O4	H31	O4:H31	O4:H31	fimH9	fimH9	No
SRR11668365	Canine	NA	2013	Europe	Spain	SRR11668365	PRJNA627579	SAMN14677015	BAP6	J	372	No	F-:A-:B-	O117	H28	O117:H28	O117:H28	fimH9	fimH9	No
SRR11668366	Canine	NA	2017	Europe	Spain	SRR11668366	PRJNA627579	SAMN14677014	BAP9	G	372	No	F-:A-:B-	O4	H31	O4:H31	O4:H31	fimH9	fimH9	No
SRR11668367	Canine	NA	2017	Europe	Spain	SRR11668367	PRJNA627579	SAMN14677013	BAP9	G	372	No	F2:A-:B-	O4	H31	O4:H31	O4:H31	fimH9	fimH9	No
SRR11668368	Canine	NA	2017	Europe	Spain	SRR11668368	PRJNA627579	SAMN14677012	BAP9	G	372	No	F-:A-:B-	O4	H31	O4:H31	O4:H31	fimH9	fimH9	No
SRR11668369	Canine	NA	2017	Europe	Spain	SRR11668369	PRJNA627579	SAMN14677031	BAP5	L	372	No	F-:A-:B-	O15	H31	O15:H31	O15:H31	fimH9	fimH9	No
SRR11668370	Canine	NA	2017	Europe	Spain	SRR11668370	PRJNA627579	SAMN14677030	BAP5	L	372	No	F-:A-:B-	O15	H31	O15:H31	O15:H31	fimH10	Other fimH	No
SRR11668371	Canine	NA	2017	Europe	Spain	SRR11668371	PRJNA627579	SAMN14677029	BAP4	K	372	No	F-:A-:B-	O21	H31	O21:H31	Other OH	fimH9	fimH9	No
SRR11668372	Canine	NA	2017	Europe	Spain	SRR11668372	PRJNA627579	SAMN14677011	BAP9	G	372	No	F-:A-:B-	O4	H31	O4:H31	O4:H31	fimH9	fimH9	No
SRR11668373	Canine	NA	2017	Europe	Spain	SRR11668373	PRJNA627579	SAMN14677028	BAP5	L	372	No	F-:A-:B-	O15	H31	O15:H31	O15:H31	fimH17	Other fimH	No
SRR11668374	Canine	NA	2017	Europe	Spain	SRR11668374	PRJNA627579	SAMN14677027	BAP4	K	372	No	F-:A-:B-	O21	H31	O21:H31	Other OH	fimH9	fimH9	No
SRR11668375	Canine	NA	2017	Europe	Spain	SRR11668375	PRJNA627579	SAMN14677026	BAP4	K	372	No	F-:A-:B-	O25	H31	O25:H31	Other OH	fimH9	fimH9	No
SRR11668376	Canine	NA	2016	Europe	Spain	SRR11668376	PRJNA627579	SAMN14677025	BAP8	M	372	No	F-:A-:B-	O83	H31	O83:H31	O83:H31	fimH9	fimH9	No
SRR11668377	Canine	NA	2016	Europe	Spain	SRR11668377	PRJNA627579	SAMN14677024	BAP8	M	372	No	F-:A-:B52	O83	H31	O83:H31	O83:H31	fimH240	Other fimH	No
SRR11668378	Canine	NA	2013	Europe	Spain	SRR11668378	PRJNA627579	SAMN14677023	BAP9	G	372	No	F-:A-:B-	O4	H31	O4:H31	O4:H31	fimH9	fimH9	No
SRR11668379	Canine	NA	2013	Europe	Spain	SRR11668379	PRJNA627579	SAMN14677022	BAP7	H	372	No	F-:A-:B-	O25	H31	O25:H31	Other OH	fimH9	fimH9	No
SRR11668380	Canine	NA	2013	Europe	Spain	SRR11668380	PRJNA627579	SAMN14677021	BAP7	H	372	No	F-:A-:B-	O25	H31	O25:H31	Other OH	fimH9	fimH9	No
SRR11668381	Canine	NA	2013	Europe	Spain	SRR11668381	PRJNA627579	SAMN14677020	BAP7	H	372	No	F-:A-:B-	O25	H31	O25:H31	Other OH	fimH9	fimH9	No
SRR11668382	Canine	NA	2013	Europe	Spain	SRR11668382	PRJNA627579	SAMN14677019	BAP9	G	372	No	F-:A-:B-	O4	H31	O4:H31	O4:H31	fimH9	fimH9	No
SRR11668383	Human	NA	2016	Europe	France	SRR11668383	PRJNA627579	SAMN14677010	BAP8	M	372	No	F-:A-:B-	O18	H31	O18:H31	O18:H31	fimH9	fimH9	No
SRR11668384	Human	NA	2016	Europe	Spain	SRR11668384	PRJNA627579	SAMN14677009	BAP8	M	372	No	F-:A-:B-	O18	H31	O18:H31	O18:H31	fimH9	fimH9	No
SRR11783247	Canine	NA	2019	North America	United States	SRR11783247	PRJNA324565	SAMN14911219	BAP9	G	372	No	F4:A-:B-	O4	H31	O4:H31	O4:H31	fimH9	fimH9	No
SRR11783249	Canine	NA	2019	North America	United States	SRR11783249	PRJNA324565	SAMN14911218	BAP8	M	372	No	F-:A-:B-	O83	H31	O83:H31	O83:H31	fimH9	fimH9	No
SRR11783284	Canine	NA	2019	North America	United States	SRR11783284	PRJNA324565	SAMN14911290	BAP8	M	372	No	F-:A-:B-	O83	H31	O83:H31	O83:H31	fimH9	fimH9	No
SRR11871288	Human	NA	2016	Europe	Netherlands	SRR11871288	PRJNA592140	SAMN15052522	BAP8	M	372	No	F2:A-:B-	O83	H31	O83:H31	O83:H31	fimH9	fimH9	No
SRR11892809	Canine	NA	2019	North America	Canada	SRR11892809	PRJNA503851	SAMN15073136	BAP6	J	372	No	F-:A-:B-	O117	H28	O117:H28	O117:H28	fimH9	fimH9	No
SRR11892810	Canine	NA	2019	North America	Canada	SRR11892810	PRJNA503851	SAMN15073106	BAP2	I	372	No	F29:A-:B10	O21	H14	O21:H14	O21:H14	fimH9	fimH9	Yes
SRR11892812	Canine	NA	2019	North America	Canada	SRR11892812	PRJNA503851	SAMN15073093	BAP14	D	372	No	F-:A-:B-	O18	H31	O18:H31	O18:H31	fimH9	fimH9	No
SRR11892815	Canine	NA	2019	North America	Canada	SRR11892815	PRJNA503851	SAMN15073208	BAP8	M	372	No	F-:A-:B-	O83	H31	O83:H31	O83:H31	fimH10	Other fimH	No
SRR11892828	Canine	NA	2019	North America	Canada	SRR11892828	PRJNA503851	SAMN15073209	BAP8	M	372	No	F-:A-:B-	O83	H31	O83:H31	O83:H31	fimH9	fimH9	No
SRR11892829	Canine	NA	2019	North America	Canada	SRR11892829	PRJNA503851	SAMN15073217	BAP8	M	372	No	F-:A-:B-	O83	H31	O83:H31	O83:H31	fimH9	fimH9	No
SRR11892848	Canine	NA	2019	North America	Canada	SRR11892848	PRJNA503851	SAMN15073306	BAP6	J	372	No	F29:A-:B10	O117	H28	O117:H28	O117:H28	fimH9	fimH9	Yes
SRR11892864	Canine	NA	2019	North America	Canada	SRR11892864	PRJNA503851	SAMN15073308	BAP2	I	372	No	F-:A-:B-	O21	H14	O21:H14	O21:H14	fimH9	fimH9	No
SRR11892866	Canine	NA	2019	North America	Canada	SRR11892866	PRJNA503851	SAMN15073313	BAP2	I	372	No	F82:A-:B-	O21	H14	O21:H14	O21:H14	fimH9	fimH9	No
SRR11997338	Canine	NA	2019	North America	Canada	SRR11997338	PRJNA503851	SAMN15073342	BAP8	M	372	No	F29:A-:B10	O83	H31	O83:H31	O83:H31	fimH9	fimH9	Yes
SRR12017858	Canine	NA	2019	North America	United States	SRR12017858	PRJNA318589	SAMN15239395	BAP5	L	372	No	F104:A-:B-	O15	H31	O15:H31	O15:H31	fimH9	fimH9	No
SRR12017880	Canine	NA	2019	North America	United States	SRR12017880	PRJNA318589	SAMN15239385	BAP8	M	372	No	F40:A-:B-	O2/O50	H31	O2/O50:H31	Other OH	fimH9	fimH9	No
SRR12056274	Human	NA	2004	North America	United States	SRR12056274	PRJNA640587	SAMN15325934	BAP8	M	372	No	F73:A-:B-	O25	H31	O25:H31	Other OH	fimH13	Other fimH	No
SRR12075376	Canine	NA	2020	North America	United States	SRR12075376	PRJNA324573	SAMN15349899	BAP8	M	372	No	F2:A-:B-	O83	H31	O83:H31	O83:H31	fimH9	fimH9	No
SRR12272109	Canine	NA	2020	North America	United States	SRR12272109	PRJNA324573	SAMN15569257	BAP8	M	372	No	F-:A-:B-	O83	H31	O83:H31	O83:H31	fimH240	Other fimH	No
SRR12377545	Canine	NA	2020	North America	United States	SRR12377545	PRJNA481346	SAMN15717387	BAP2	I	372	No	F2:A-:B-	O21	H14	O21:H14	O21:H14	fimH9	fimH9	No
SRR12378058	Canine	NA	2020	North America	United States	SRR12378058	PRJNA481346	SAMN15717929	BAP8	M	372	No	F-:A-:B-	O83	H31	O83:H31	O83:H31	fimH9	fimH9	No
SRR12387678	Canine	NA	2020	North America	United States	SRR12387678	PRJNA324573	SAMN15729772	BAP8	M	372	No	F2:A-:B-	O83	H31	O83:H31	O83:H31	fimH71	Other fimH	No
SRR12387684	Canine	NA	2020	North America	United States	SRR12387684	PRJNA324573	SAMN15729761	BAP8	M	372	No	F-:A-:B-	O83	H31	O83:H31	O83:H31	fimH119	Other fimH	No
SRR12395469	Canine	NA	2019	North America	United States	SRR12395469	PRJNA324565	SAMN15690526	BAP9	G	372	No	F2:A-:B-	O4	H31	O4:H31	O4:H31	fimH240	Other fimH	No
SRR12395471	Canine	NA	2019	North America	United States	SRR12395471	PRJNA324565	SAMN15690524	BAP9	G	372	No	F2:A-:B-	O4	H31	O4:H31	O4:H31	fimH240	Other fimH	No
SRR12424844	Human	NA	2019	North America	United States	SRR12424844	PRJNA283914	SAMN15777164	BAP8	M	372	No	F-:A-:B-	O83	H31	O83:H31	O83:H31	fimH9	fimH9	No
SRR12424849	Human	NA	2019	North America	United States	SRR12424849	PRJNA283914	SAMN15777160	BAP5	L	372	No	F-:A-:B-	O15	H31	O15:H31	O15:H31	fimH9	fimH9	No
SRR12424856	Human	NA	2019	North America	United States	SRR12424856	PRJNA283914	SAMN15777150	BAP8	M	372	No	F-:A-:B-	O83	H31	O83:H31	O83:H31	fimH9	fimH9	No
SRR12509139	Human	NA	2016	North America	United States	SRR12509139	PRJNA658369	SAMN15868779	BAP8	M	372	No	F-:A-:B-	O18	H31	O18:H31	O18:H31	fimH9	fimH9	No
SRR12584078	Human	NA	2019	North America	United States	SRR12584078	PRJNA283914	SAMN16054347	BAP8	M	372	No	F-:A-:B-	O83	H31	O83:H31	O83:H31	fimH9	fimH9	No
SRR12663939	Environment	NA	2020	North America	United States	SRR12663939	PRJNA283914	SAMN16202557	BAP8	M	372	No	F-:A-:B-	O83	H31	O83:H31	O83:H31	fimH9	fimH9	No
SRR12699128	Canine	NA	2019	North America	United States	SRR12699128	PRJNA318589	SAMN15776731	BAP3	F	372	No	F2:A-:B-	ONT	H31	ONT:H31	Other OH	fimH9	fimH9	No
SRR12699139	Canine	NA	2019	North America	United States	SRR12699139	PRJNA318589	SAMN15776728	BAP9	G	372	No	F-:A-:B-	O4	H31	O4:H31	O4:H31	fimH9	fimH9	No
SRR12733261	Canine	NA	2020	North America	United States	SRR12733261	PRJNA324565	SAMN16282950	BAP6	J	372	No	F-:A-:B-	O117	H28	O117:H28	O117:H28	fimH9	fimH9	No
SRR12736111	Canine	NA	2020	North America	United States	SRR12736111	PRJNA481346	SAMN16285889	BAP8	M	372	No	F-:A-:B52	O83	H31	O83:H31	O83:H31	fimH12	fimH12	No
SRR12744005	Canine	NA	2019	North America	Canada	SRR12744005	PRJNA503851	SAMN16129786	BAP6	J	372	No	F-:A-:B-	O117	H28	O117:H28	O117:H28	fimH9	fimH9	No
SRR12744007	Canine	NA	2019	North America	Canada	SRR12744007	PRJNA503851	SAMN16129784	BAP8	M	372	Yes	F-:A1:B1	O83	H31	O83:H31	O83:H31	fimH119	Other fimH	No
SRR12744011	Canine	NA	2019	North America	Canada	SRR12744011	PRJNA503851	SAMN16129810	BAP9	G	372	No	F-:A-:B-	O4	H31	O4:H31	O4:H31	fimH706	Other fimH	No
SRR12744016	Canine	NA	2019	North America	Canada	SRR12744016	PRJNA503851	SAMN16129806	BAP8	M	372	No	F-:A-:B-	O83	H31	O83:H31	O83:H31	fimH71	Other fimH	No
SRR12744020	Canine	NA	2019	North America	Canada	SRR12744020	PRJNA503851	SAMN16129802	BAP5	L	372	No	F-:A-:B-	O15	H31	O15:H31	O15:H31	fimH9	fimH9	No
SRR12744024	Canine	NA	2019	North America	Canada	SRR12744024	PRJNA503851	SAMN16129797	BAP9	G	372	No	F-:A-:B-	O4	H31	O4:H31	O4:H31	fimH9	fimH9	No
SRR12744027	Canine	NA	2019	North America	Canada	SRR12744027	PRJNA503851	SAMN16129795	BAP8	M	372	No	F-:A-:B-	O83	H31	O83:H31	O83:H31	fimH9	fimH9	No
SRR12744028	Canine	NA	2019	North America	Canada	SRR12744028	PRJNA503851	SAMN16129794	BAP5	L	372	No	F-:A-:B-	O15	H31	O15:H31	O15:H31	fimH9	fimH9	No
SRR12744031	Canine	NA	2019	North America	Canada	SRR12744031	PRJNA503851	SAMN16129791	BAP9	G	372	No	F-:A-:B-	O4	H31	O4:H31	O4:H31	fimH9	fimH9	No
SRR12744032	Canine	NA	2019	North America	Canada	SRR12744032	PRJNA503851	SAMN16129790	BAP9	G	372	Yes	F2:A-:B1	O4	H31	O4:H31	O4:H31	fimH9	fimH9	No
SRR12744034	Canine	NA	2019	North America	Canada	SRR12744034	PRJNA503851	SAMN16129788	BAP4	K	372	No	F-:A-:B-	O21	H31	O21:H31	Other OH	fimH9	fimH9	No
SRR12744053	Canine	NA	2019	North America	Canada	SRR12744053	PRJNA503851	SAMN16129760	BAP9	G	372	No	F-:A-:B-	O4	H31	O4:H31	O4:H31	fimH9	fimH9	No
SRR12744054	Canine	NA	2019	North America	Canada	SRR12744054	PRJNA503851	SAMN16129759	BAP5	L	372	No	F-:A-:B-	O15	H31	O15:H31	O15:H31	fimH11	Other fimH	No
SRR12744061	Canine	NA	2019	North America	Canada	SRR12744061	PRJNA503851	SAMN16129777	BAP9	G	372	Yes	F2:A-:B1	O4	H31	O4:H31	O4:H31	fimH9	fimH9	No
SRR12744063	Canine	NA	2019	North America	Canada	SRR12744063	PRJNA503851	SAMN16129775	BAP7	H	372	No	F-:A-:B-	O25	H31	O25:H31	Other OH	fimH9	fimH9	No
SRR12744066	Canine	NA	2019	North America	Canada	SRR12744066	PRJNA503851	SAMN16129772	BAP5	L	372	No	F-:A-:B-	O15	H31	O15:H31	O15:H31	fimH103	fimH103	No
SRR12744070	Canine	NA	2019	North America	Canada	SRR12744070	PRJNA503851	SAMN16129769	BAP8	M	372	No	F-:A-:B-	O83	H31	O83:H31	O83:H31	fimH9	fimH9	No
SRR12744071	Canine	NA	2019	North America	Canada	SRR12744071	PRJNA503851	SAMN16129768	BAP8	M	372	No	F-:A-:B-	O83	H31	O83:H31	O83:H31	fimH9	fimH9	No
SRR12744076	Canine	NA	2019	North America	Canada	SRR12744076	PRJNA503851	SAMN16129763	BAP8	M	372	No	F96:A-:B-	O83	H31	O83:H31	O83:H31	fimH211	fimH211	No
SRR12744080	Canine	NA	2019	North America	Canada	SRR12744080	PRJNA503851	SAMN16129750	BAP8	M	372	No	F-:A-:B-	O83	H31	O83:H31	O83:H31	fimH9	fimH9	No
SRR12764110	Human	NA	2019	North America	United States	SRR12764110	PRJNA475751	SAMN16340136	BAP8	M	372	No	F-:A-:B-	O18	H31	O18:H31	O18:H31	fimH9	fimH9	No
SRR12825270	Canine	NA	2020	North America	United States	SRR12825270	PRJNA324565	SAMN16428975	BAP8	M	372	No	F-:A-:B-	O83	H31	O83:H31	O83:H31	fimH211	fimH211	No
SRR12825272	Canine	NA	2020	North America	United States	SRR12825272	PRJNA324565	SAMN16428973	BAP8	M	372	Yes	F2:A5:B1	O83	H31	O83:H31	O83:H31	fimH1392	Other fimH	No
SRR12845309	Canine	NA	2020	North America	United States	SRR12845309	PRJNA481346	SAMN16480745	BAP8	M	372	No	F-:A-:B-	O83	H31	O83:H31	O83:H31	fimH9	fimH9	No
SRR12845405	Canine	NA	2020	North America	United States	SRR12845405	PRJNA481346	SAMN16480831	BAP6	J	372	No	F-:A-:B-	O117	H28	O117:H28	O117:H28	fimH9	fimH9	No
SRR12845592	Canine	NA	2020	North America	United States	SRR12845592	PRJNA481346	SAMN16481069	BAP8	M	372	No	F29:A-:B10	O83	H31	O83:H31	O83:H31	fimH9	fimH9	Yes
SRR12845610	Canine	NA	2020	North America	United States	SRR12845610	PRJNA481346	SAMN16481071	BAP8	M	372	No	F-:A-:B-	O83	H31	O83:H31	O83:H31	fimH9	fimH9	No
SRR12849895	Canine	NA	2019	North America	United States	SRR12849895	PRJNA318589	SAMN16484192	BAP5	L	372	No	F-:A-:B-	O15	H31	O15:H31	O15:H31	fimH9	fimH9	No
SRR12849898	Canine	NA	2019	North America	United States	SRR12849898	PRJNA318589	SAMN16484189	BAP8	M	372	No	F-:A-:B-	O83	H31	O83:H31	O83:H31	fimH9	fimH9	No
SRR12898999	Canine	NA	2020	North America	United States	SRR12898999	PRJNA324573	SAMN16551989	BAP8	M	372	No	F51:A-:B52	O83	H31	O83:H31	O83:H31	fimH12	fimH12	No
SRR12955958	Canine	NA	2020	North America	United States	SRR12955958	PRJNA324565	SAMN16565207	BAP8	M	372	No	F-:A-:B-	O83	H31	O83:H31	O83:H31	fimH699	Other fimH	No
SRR12991184	Canine	NA	2020	North America	United States	SRR12991184	PRJNA324565	SAMN16662052	BAP9	G	372	No	F2:A-:B-	O4	H31	O4:H31	O4:H31	fimH9	fimH9	No
SRR12991185	Canine	NA	2020	North America	United States	SRR12991185	PRJNA324565	SAMN16662051	BAP8	M	372	No	F40:A-:B-	O83	H31	O83:H31	O83:H31	fimH9	fimH9	No
SRR1314313	Human	NA	2011	North America	United States	SRR1314313	PRJNA248737	SAMN02801910	BAP8	M	372	No	F-:A-:B-	O18	H31	O18:H31	O18:H31	fimH9	fimH9	No
SRR1314405	Human	NA	2011	North America	United States	SRR1314405	PRJNA248737	SAMN02802002	BAP8	M	372	No	F-:A-:B-	O83	H31	O83:H31	O83:H31	fimH9	fimH9	No
SRR1314466	Human	NA	2011	North America	United States	SRR1314466	PRJNA248737	SAMN02802063	BAP8	M	372	No	F-:A-:B-	ONT	H31	ONT:H31	Other OH	fimH9	fimH9	No
SRR1314585	Human	NA	2011	North America	United States	SRR1314585	PRJNA248737	SAMN02802182	BAP8	M	372	No	F-:A-:B-	O18	H31	O18:H31	O18:H31	fimH9	fimH9	No
SRR3050915	Human	NA	2010	Europe	United Kingdom	SRR3050915	PRJNA306133	SAMN04357566	BAP8	M	372	No	F-:A-:B-	O18	H31	O18:H31	O18:H31	fimH9	fimH9	No
SRR3050925	Human	NA	2010	Europe	United Kingdom	SRR3050925	PRJNA306133	SAMN04357576	BAP8	M	372	No	F-:A-:B-	O18	H31	O18:H31	O18:H31	fimH9	fimH9	No
SRR3051033	Human	NA	2009	Europe	United Kingdom	SRR3051033	PRJNA306133	SAMN04357684	BAP4	K	372	No	F-:A-:B-	O21	H31	O21:H31	Other OH	fimH9	fimH9	No
SRR3578293	Human	NA	2015	Europe	United Kingdom	SRR3578293	PRJNA315192	SAMN05170582	BAP3	F	372	No	F-:A-:B-	O6	H31	O6:H31	Other OH	fimH12	fimH12	No
SRR3578599	Human	NA	2015	Europe	United Kingdom	SRR3578599	PRJNA315192	SAMN05170693	BAP9	G	372	No	F-:A-:B-	O4	H31	O4:H31	O4:H31	fimH9	fimH9	No
SRR3578921	Human	NA	2015	Europe	United Kingdom	SRR3578921	PRJNA315192	SAMN05170886	BAP8	M	372	No	F-:A-:B-	O18	H31	O18:H31	O18:H31	fimH9	fimH9	No
SRR3579371	Human	NA	2013	Europe	United Kingdom	SRR3579371	PRJNA315192	SAMN05171041	BAP8	M	372	No	F-:A-:B-	O18ac	H31	O18ac:H31	Other OH	fimH210	Other fimH	No
SRR4897731	Human	NA	2015	Europe	United Kingdom	SRR4897731	PRJNA315192	SAMN05980996	BAP8	M	372	No	F-:A-:B-	ONT	H31	ONT:H31	Other OH	fimH9	fimH9	No
SRR5006336	Human	NA	2015	Europe	United Kingdom	SRR5006336	PRJNA315192	SAMN06006310	BAP8	M	372	No	F-:A-:B-	O18	H31	O18:H31	O18:H31	fimH9	fimH9	No
SRR5017547	Human	NA	2015	Europe	United Kingdom	SRR5017547	PRJNA315192	SAMN06015047	BAP8	M	372	No	F-:A-:B-	O18	H31	O18:H31	O18:H31	fimH9	fimH9	No
SRR5306026	Human	NA	2015	North America	United States	SRR5306026	PRJNA218110	SAMN04633640	BAP8	M	372	No	F29:A-:B10	O83	H31	O83:H31	O83:H31	fimH9	fimH9	Yes
SRR5642062	Human	NA	2013	North America	United States	SRR5642062	PRJNA388450	SAMN07189560	BAP8	M	372	No	F-:A-:B-	O18	H31	O18:H31	O18:H31	fimH9	fimH9	No
SRR6160438	Canine	NA	2017	North America	United States	SRR6160438	PRJNA318589	SAMN07747812	BAP5	L	372	No	F-:A-:B-	O15	H31	O15:H31	O15:H31	fimH9	fimH9	No
SRR6376578	Wild Animal	NA	2016	North America	United States	SRR6376578	PRJNA421990	SAMN08162480	BAP10	E	372	No	F-:A-:B-	O75	H31	O75:H31	O75:H31	fimH9	fimH9	No
SRR6724063	Canine	NA	2016	Europe	Germany	SRR6724063	PRJNA433857	SAMN08519292	BAP8	M	372	No	F-:A-:B-	O83	H31	O83:H31	O83:H31	fimH9	fimH9	No
SRR6742565	Canine	NA	2017	North America	United States	SRR6742565	PRJNA324565	SAMN08518910	BAP8	M	372	No	F-:A-:B-	O83	H31	O83:H31	O83:H31	fimH9	fimH9	No
SRR6875375	Canine	NA	2017	North America	United States	SRR6875375	PRJNA324573	SAMN08596257	BAP8	M	372	No	F-:A-:B-	O83	H31	O83:H31	O83:H31	fimH9	fimH9	No
SRR7064471	Environment	NA	2000	North America	United States	SRR7064471	PRJNA357722	SAMN08978064	BAP8	M	372	No	F-:A-:B-	O83	H31	O83:H31	O83:H31	fimH9	fimH9	No
SRR7064554	Environment	NA	2000	North America	United States	SRR7064554	PRJNA357722	SAMN08978132	BAP8	M	372	No	F-:A-:B-	O83	H31	O83:H31	O83:H31	fimH9	fimH9	No
SRR7251021	Human	NA	2015	Europe	United Kingdom	SRR7251021	PRJNA248792	SAMN09298346	BAP9	G	372	No	F-:A-:B-	O4	H31	O4:H31	O4:H31	fimH9	fimH9	No
SRR7296758	Human	NA	2017	North America	United States	SRR7296758	PRJNA475751	SAMN09400805	BAP8	M	372	No	F-:A-:B-	O18	H31	O18:H31	O18:H31	fimH9	fimH9	No
SRR7304399	Human	NA	1996	North America	United States	SRR7304399	PRJNA475142	SAMN09405772	BAP8	M	372	No	F-:A-:B-	O18	H31	O18:H31	O18:H31	fimH70	Other fimH	No
SRR7304400	Human	NA	1998	North America	United States	SRR7304400	PRJNA475142	SAMN09405771	BAP8	M	372	No	F-:A-:B-	O45	H31	O45:H31	Other OH	fimH9	fimH9	No
SRR7304401	Human	NA	1998	North America	United States	SRR7304401	PRJNA475142	SAMN09405770	BAP8	M	372	No	F-:A-:B-	O83	H31	O83:H31	O83:H31	fimH9	fimH9	No
SRR7500732	Environment	NA	2000	North America	United States	SRR7500732	PRJNA357722	SAMN09470484	BAP8	M	372	No	F-:A-:B-	O83	H31	O83:H31	O83:H31	fimH9	fimH9	No
SRR7521740	Canine	NA	2017	North America	Canada	SRR7521740	PRJNA318589	SAMN09630330	BAP5	L	372	No	F-:A-:B-	O15	H31	O15:H31	O15:H31	fimH239	Other fimH	No
SRR7588681	Human	NA	2018	Europe	United Kingdom	SRR7588681	PRJNA248792	SAMN09710735	BAP8	M	372	No	F29:A-:B-	O83	H31	O83:H31	O83:H31	fimH13	Other fimH	No
SRR7638091	Canine	NA	2018	North America	United States	SRR7638091	PRJNA324573	SAMN09729018	BAP8	M	372	No	F-:A-:B52	O83	H31	O83:H31	O83:H31	fimH9	fimH9	No
SRR7659844	Canine	NA	2016	North America	United States	SRR7659844	PRJNA338676	SAMN09784500	BAP5	L	372	No	F-:A-:B-	O15	H31	O15:H31	O15:H31	fimH211	fimH211	No
SRR7660838	Canine	NA	2016	North America	United States	SRR7660838	PRJNA338676	SAMN09784517	BAP10	E	372	No	F-:A-:B-	O75	H31	O75:H31	O75:H31	fimH9	fimH9	No
SRR7690507	Livestock	NA	1982	North America	United States	SRR7690507	PRJNA357722	SAMN09060930	BAP5	L	372	No	F40:A-:B-	O15	H31	O15:H31	O15:H31	fimH9	fimH9	No
SRR7690633	Livestock	NA	1982	North America	United States	SRR7690633	PRJNA357722	SAMN09060918	BAP8	M	372	No	F17:A-:B-	O83	H31	O83:H31	O83:H31	fimH9	fimH9	No
SRR7765064	Canine	NA	2018	North America	United States	SRR7765064	PRJNA324573	SAMN09839638	BAP8	M	372	No	F29:A-:B10	O83	H31	O83:H31	O83:H31	fimH9	fimH9	Yes
SRR7788220	Aquatic Animal	NA	2016	North America	United States	SRR7788220	PRJNA357722	SAMN09954438	BAP8	M	372	No	F17:A-:B-	O83	H31	O83:H31	O83:H31	fimH9	fimH9	No
SRR7788223	Aquatic Animal	NA	2016	North America	United States	SRR7788223	PRJNA357722	SAMN09954407	BAP8	M	372	No	F17:A-:B-	O83	H31	O83:H31	O83:H31	fimH9	fimH9	No
SRR7788246	Aquatic Animal	NA	2016	North America	United States	SRR7788246	PRJNA357722	SAMN09954443	BAP8	M	372	No	F17:A-:B-	O83	H31	O83:H31	O83:H31	fimH9	fimH9	No
SRR7788260	Canine	NA	2018	North America	United States	SRR7788260	PRJNA318591	SAMN09951495	BAP9	G	372	No	F4:A-:B-	O4	H31	O4:H31	O4:H31	fimH9	fimH9	No
SRR7788266	Canine	NA	2018	North America	United States	SRR7788266	PRJNA318591	SAMN09951494	BAP8	M	372	No	F-:A-:B-	O83	H31	O83:H31	O83:H31	fimH9	fimH9	No
SRR7799230	Canine	NA	2018	North America	United States	SRR7799230	PRJNA318591	SAMN09951523	BAP8	M	372	No	F-:A-:B-	O83	H31	O83:H31	O83:H31	fimH9	fimH9	No
SRR784241	Human	NA	2004	Europe	Denmark	SRR784241	PRJNA186185	SAMN01885798	BAP8	M	372	Yes	F2:A-:B8	O83	H31	O83:H31	O83:H31	fimH102	fimH102	No
SRR7853506	Canine	NA	2018	North America	United States	SRR7853506	PRJNA318589	SAMN10078343	BAP9	G	372	No	F2:A-:B-	O4	H31	O4:H31	O4:H31	fimH9	fimH9	No
SRR7889221	Environment	NA	2003	North America	United States	SRR7889221	PRJNA357722	SAMN10102590	BAP6	J	372	No	F-:A-:B-	ONT	H28	ONT:H28	Other OH	fimH9	fimH9	No
SRR7904907	Environment	NA	2004	North America	United States	SRR7904907	PRJNA357722	SAMN10132568	BAP8	M	372	No	F29:A-:B10	O45	H31	O45:H31	Other OH	fimH9	fimH9	Yes
SRR7967826	Human	NA	2013	Oceania	Australia	SRR7967826	PRJNA480723	SAMN10180207	BAP8	M	372	No	F-:A-:B-	O83	H31	O83:H31	O83:H31	fimH9	fimH9	No
SRR800432	Human	NA	2003	Europe	Denmark	SRR800432	PRJNA186081	SAMN01885708	BAP8	M	372	Yes	F2:A-:B1	O83	H31	O83:H31	O83:H31	fimH102	fimH102	No
SRR8062190	Canine	NA	2018	North America	United States	SRR8062190	PRJNA318589	SAMN10246200	BAP8	M	372	No	F-:A-:B-	O83	H31	O83:H31	O83:H31	fimH9	fimH9	No
SRR8084429	Canine	NA	2018	North America	United States	SRR8084429	PRJNA325243	SAMN10262357	BAP6	J	372	No	F-:A-:B-	O117	H28	O117:H28	O117:H28	fimH9	fimH9	No
SRR8099014	Canine	NA	2018	North America	United States	SRR8099014	PRJNA324573	SAMN10283404	BAP9	G	372	No	F-:A-:B-	O4	H31	O4:H31	O4:H31	fimH9	fimH9	No
SRR8099021	Canine	NA	2018	North America	United States	SRR8099021	PRJNA324573	SAMN10283416	BAP9	G	372	No	F-:A-:B-	O4	H31	O4:H31	O4:H31	fimH9	fimH9	No
SRR8176779	Canine	NA	2018	North America	United States	SRR8176779	PRJNA324573	SAMN10396969	BAP8	M	372	No	F-:A-:B-	O83	H31	O83:H31	O83:H31	fimH9	fimH9	No
SRR8206988	Canine	NA	2018	North America	Canada	SRR8206988	PRJNA318589	SAMN10078981	BAP11	C	372	No	F-:A-:B-	O2/O50	H31	O2/O50:H31	Other OH	fimH119	Other fimH	No
SRR8207013	Canine	NA	2018	North America	United States	SRR8207013	PRJNA324573	SAMN10416384	BAP10	E	372	No	F-:A-:B-	O75	H31	O75:H31	O75:H31	fimH9	fimH9	No
SRR8216447	Canine	NA	2018	North America	United States	SRR8216447	PRJNA318589	SAMN10442528	BAP5	L	372	No	F-:A-:B-	O15	H31	O15:H31	O15:H31	fimH9	fimH9	No
SRR8236051	Canine	NA	2018	North America	United States	SRR8236051	PRJNA318591	SAMN10393224	BAP8	M	372	No	F-:A-:B-	O83	H31	O83:H31	O83:H31	fimH9	fimH9	No
SRR8236058	Canine	NA	2018	North America	United States	SRR8236058	PRJNA318591	SAMN10393204	BAP9	G	372	No	F-:A-:B-	O4	H31	O4:H31	O4:H31	fimH9	fimH9	No
SRR8258291	Canine	NA	2018	North America	United States	SRR8258291	PRJNA324565	SAMN10457078	BAP8	M	372	No	F-:A-:B-	O83	H31	O83:H31	O83:H31	fimH9	fimH9	No
SRR8297456	Canine	NA	2018	North America	United States	SRR8297456	PRJNA324573	SAMN10478629	BAP6	J	372	No	F-:A-:B-	O117	H28	O117:H28	O117:H28	fimH9	fimH9	No
SRR8397437	Canine	NA	2018	North America	United States	SRR8397437	PRJNA318589	SAMN10686132	BAP5	L	372	No	F-:A-:B-	O15	H31	O15:H31	O15:H31	fimH211	fimH211	No
SRR8526932	Canine	NA	2018	North America	United States	SRR8526932	PRJNA324565	SAMN10751944	BAP8	M	372	No	F2:A-:B-	O83	H31	O83:H31	O83:H31	fimH9	fimH9	No
SRR8541299	Human	NA	2013	North America	Canada	SRR8541299	PRJNA516477	SAMN10821388	BAP9	G	372	No	F-:A-:B-	O4	H31	O4:H31	O4:H31	fimH9	fimH9	No
SRR8541385	Human	NA	2013	North America	Canada	SRR8541385	PRJNA516477	SAMN10821474	BAP8	M	372	No	F-:A-:B-	O83	H31	O83:H31	O83:H31	fimH9	fimH9	No
SRR8544057	Canine	NA	2018	North America	United States	SRR8544057	PRJNA318589	SAMN10883179	BAP5	L	372	No	F-:A-:B-	O15	H31	O15:H31	O15:H31	fimH9	fimH9	No
SRR8632524	Canine	NA	2018	North America	United States	SRR8632524	PRJNA324573	SAMN11022081	BAP9	G	372	No	F-:A-:B-	O4	H31	O4:H31	O4:H31	fimH9	fimH9	No
SRR8632526	Canine	NA	2018	North America	United States	SRR8632526	PRJNA324573	SAMN11022117	BAP8	M	372	No	F-:A-:B-	O83	H31	O83:H31	O83:H31	fimH11	Other fimH	No
SRR8632533	Canine	NA	2018	North America	United States	SRR8632533	PRJNA324573	SAMN11022120	BAP9	G	372	No	F2:A-:B-	O4	H31	O4:H31	O4:H31	fimH9	fimH9	No
SRR8632714	Canine	NA	2018	North America	United States	SRR8632714	PRJNA324573	SAMN11022126	BAP8	M	372	No	F29:A-:B10	O83	H31	O83:H31	O83:H31	fimH9	fimH9	Yes
SRR8728078	Canine	NA	2018	North America	United States	SRR8728078	PRJNA318591	SAMN11127476	BAP5	L	372	No	F-:A-:B-	O15	H31	O15:H31	O15:H31	fimH211	fimH211	No
SRR8728083	Canine	NA	2018	North America	United States	SRR8728083	PRJNA318591	SAMN11127475	BAP8	M	372	No	F-:A-:B-	O83	H31	O83:H31	O83:H31	fimH9	fimH9	No
SRR8728085	Canine	NA	2018	North America	United States	SRR8728085	PRJNA318591	SAMN11127483	BAP2	I	372	No	F-:A-:B-	O21	H14	O21:H14	O21:H14	fimH9	fimH9	No
SRR8728086	Canine	NA	2018	North America	United States	SRR8728086	PRJNA318591	SAMN11127473	BAP5	L	372	No	F-:A-:B-	O15	H31	O15:H31	O15:H31	fimH102	fimH102	No
SRR8728096	Canine	NA	2018	North America	United States	SRR8728096	PRJNA318591	SAMN11127498	BAP8	M	372	No	F-:A-:B-	O83	H31	O83:H31	O83:H31	fimH9	fimH9	No
SRR8737952	Environment	NA	2017	Europe	Germany	SRR8737952	PRJNA526980	SAMN11125194	BAP8	M	372	Yes	C4:A6:B42	O83	H31	O83:H31	O83:H31	fimH102	fimH102	No
SRR8738079	Environment	NA	2017	Europe	Germany	SRR8738079	PRJNA526980	SAMN11125085	BAP8	M	372	Yes	C4:A6:B42	O83	H31	O83:H31	O83:H31	fimH102	fimH102	No
SRR8738211	Environment	NA	2016	Europe	Germany	SRR8738211	PRJNA526980	SAMN11124818	BAP8	M	372	No	F-:A-:B-	O83	H31	O83:H31	O83:H31	fimH212	Other fimH	No
SRR8738218	Environment	NA	2016	Europe	Germany	SRR8738218	PRJNA526980	SAMN11124811	BAP8	M	372	No	F-:A-:B-	O83	H31	O83:H31	O83:H31	fimH212	Other fimH	No
SRR8767331	Canine	NA	2018	North America	United States	SRR8767331	PRJNA324573	SAMN11102867	BAP9	G	372	No	F-:A-:B-	O4	H31	O4:H31	O4:H31	fimH9	fimH9	No
SRR8776507	Canine	NA	2017	Europe	Italy	SRR8776507	PRJNA528851	SAMN11246506	BAP13	B	372	No	F-:A-:B-	O2/O50	H31	O2/O50:H31	Other OH	fimH9	fimH9	No
SRR8776709	Canine	NA	2017	Europe	Italy	SRR8776709	PRJNA528851	SAMN11246495	BAP9	G	372	No	F-:A-:B-	O4	H31	O4:H31	O4:H31	fimH9	fimH9	No
SRR8861527	Canine	NA	2018	North America	United States	SRR8861527	PRJNA324565	SAMN11352641	BAP9	G	372	No	F29:A-:B10	O4	H31	O4:H31	O4:H31	fimH9	fimH9	Yes
SRR8868738	Canine	NA	2018	North America	Canada	SRR8868738	PRJNA318589	SAMN11371659	BAP8	M	372	No	F-:A-:B-	O83	H31	O83:H31	O83:H31	fimH9	fimH9	No
SRR8868859	Canine	NA	2018	North America	United States	SRR8868859	PRJNA318589	SAMN11371681	BAP9	G	372	No	F-:A-:B-	O4	H31	O4:H31	O4:H31	fimH9	fimH9	No
SRR8926896	Canine	NA	2018	North America	United States	SRR8926896	PRJNA324573	SAMN11461884	BAP8	M	372	No	F40:A-:B-	O83	H31	O83:H31	O83:H31	fimH13	Other fimH	No
SRR9016900	Canine	NA	2018	North America	United States	SRR9016900	PRJNA318591	SAMN11581017	BAP8	M	372	No	F-:A-:B-	O83	H31	O83:H31	O83:H31	fimH9	fimH9	No
SRR9016923	Canine	NA	2018	North America	United States	SRR9016923	PRJNA318591	SAMN11581027	BAP9	G	372	No	F-:A-:B-	O4	H31	O4:H31	O4:H31	fimH9	fimH9	No
SRR9029425	Canine	NA	2018	North America	United States	SRR9029425	PRJNA318591	SAMN11604733	BAP5	L	372	No	F-:A-:B-	O15	H31	O15:H31	O15:H31	fimH211	fimH211	No
SRR9029457	Canine	NA	2018	North America	United States	SRR9029457	PRJNA318591	SAMN11604757	BAP9	G	372	No	F-:A-:B-	O4	H31	O4:H31	O4:H31	fimH9	fimH9	No
SRR9029549	Canine	NA	2018	North America	United States	SRR9029549	PRJNA318591	SAMN11604836	BAP8	M	372	No	F-:A-:B-	O83	H31	O83:H31	O83:H31	fimH9	fimH9	No
SRR9029851	Canine	NA	2018	North America	United States	SRR9029851	PRJNA318591	SAMN11604747	BAP8	M	372	No	F-:A-:B-	O83	H31	O83:H31	O83:H31	fimH9	fimH9	No
SRR9051983	Canine	NA	2017	North America	United States	SRR9051983	PRJNA338676	SAMN11640228	BAP8	M	372	Yes	F2:A5:B1	O83	H31	O83:H31	O83:H31	fimH9	fimH9	No
SRR9114555	Canine	NA	2018	North America	United States	SRR9114555	PRJNA324573	SAMN11842174	BAP5	L	372	No	F-:A-:B-	O15	H31	O15:H31	O15:H31	fimH9	fimH9	No
SRR9301022	Canine	NA	2018	North America	United States	SRR9301022	PRJNA325243	SAMN12056306	BAP5	L	372	No	F-:A-:B-	O15	H31	O15:H31	O15:H31	fimH9	fimH9	No
SRR9301025	Canine	NA	2018	North America	United States	SRR9301025	PRJNA325243	SAMN12056317	BAP5	L	372	No	F-:A-:B-	O15	H31	O15:H31	O15:H31	fimH9	fimH9	No
SRR9301057	Canine	NA	2018	North America	United States	SRR9301057	PRJNA324573	SAMN12056334	BAP8	M	372	No	F-:A-:B-	O83	H31	O83:H31	O83:H31	fimH9	fimH9	No
SRR9301059	Canine	NA	2018	North America	United States	SRR9301059	PRJNA324573	SAMN12056336	BAP8	M	372	No	F4:A-:B-	O83	H31	O83:H31	O83:H31	fimH103	fimH103	No
SRR9302377	Canine	NA	2016	North America	United States	SRR9302377	PRJNA230968	SAMN12057929	BAP8	M	372	No	F-:A-:B-	O83	H31	O83:H31	O83:H31	fimH9	fimH9	No
SRR958598	Human	NA	1996	Europe	Sweden	SRR958598	PRJNA186300	SAMN01885910	BAP8	M	372	No	F-:A-:B-	O83	H31	O83:H31	O83:H31	fimH9	fimH9	No
SRR9616063	Human	NA	2017	Europe	France	SRR9616063	PRJNA551371	SAMN12145194	BAP8	M	372	Yes	F2:A-:B1	O83	H31	O83:H31	O83:H31	fimH102	fimH102	No
SRR9617625	Canine	NA	2019	North America	United States	SRR9617625	PRJNA324565	SAMN12175410	BAP3	F	372	No	F-:A-:B-	O6	H31	O6:H31	Other OH	fimH113	Other fimH	No
SRR9694239	Canine	NA	2018	North America	United States	SRR9694239	PRJNA324573	SAMN12286867	BAP6	J	372	No	F-:A-:B-	O117	H28	O117:H28	O117:H28	fimH9	fimH9	No
SRR9734950	Canine	NA	2019	North America	United States	SRR9734950	PRJNA324565	SAMN12344205	BAP8	M	372	No	F19:A-:B27	O83	H31	O83:H31	O83:H31	fimH397	Other fimH	No
SRR9831357	Canine	NA	2019	North America	United States	SRR9831357	PRJNA338676	SAMN12360687	BAP9	G	372	No	F4:A-:B-	O4	H31	O4:H31	O4:H31	fimH212	Other fimH	No
SRR9901263	Canine	NA	2018	North America	United States	SRR9901263	PRJNA324573	SAMN12497059	BAP6	J	372	No	F-:A-:B-	O117	H28	O117:H28	O117:H28	fimH9	fimH9	No
SRR9914210	Canine	NA	2005	North America	United States	SRR9914210	PRJNA357722	SAMN12438585	BAP8	M	372	No	F-:A-:B52	O83	H31	O83:H31	O83:H31	fimH9	fimH9	No
SRR9984736	Livestock	NA	2018	North America	United States	SRR9984736	PRJNA292663	SAMN12359688	BAP8	M	372	Yes	F2:A-:B1	O83	H31	O83:H31	O83:H31	fimH102	fimH102	No
SRR9995620	Canine	NA	2018	North America	United States	SRR9995620	PRJNA318589	SAMN12601405	BAP10	E	372	No	F-:A-:B-	O75	H31	O75:H31	O75:H31	fimH9	fimH9	No
SRR9997955	Canine	NA	2018	North America	United States	SRR9997955	PRJNA318589	SAMN12603150	BAP8	M	372	No	F-:A-:B-	O83	H31	O83:H31	O83:H31	fimH11	Other fimH	No
SRR9998284	Canine	NA	2018	North America	United States	SRR9998284	PRJNA318589	SAMN12601672	BAP5	L	372	No	F-:A-:B-	O15	H31	O15:H31	O15:H31	fimH119	Other fimH	No
SRR9998325	Canine	NA	2018	North America	Canada	SRR9998325	PRJNA318589	SAMN12601727	BAP4	K	372	No	F-:A-:B-	O21	H31	O21:H31	Other OH	fimH9	fimH9	No
T10	Canine	NA	2017	Europe	France	SRR18803075	PRJNA827950	SAMN27625403	BAP8	M	372	No	F1:A2:B20	O83	H31	O83:H31	O83:H31	fimH3	Other fimH	No
U04	Canine	NA	2017	Europe	France	SRR18803073	PRJNA827950	SAMN27625404	BAP6	J	372	No	F-:A-:B-	O21	H28	O21:H28	Other OH	fimH9	fimH9	No
V17	Canine	NA	2017	Europe	France	SRR18803072	PRJNA827950	SAMN27625405	BAP8	M	372	No	F-:A-:B52	O25	H31	O25:H31	Other OH	fimH9	fimH9	No
V43	Canine	NA	2017	Europe	France	SRR18803071	PRJNA827950	SAMN27625406	BAP8	M	372	No	F-:A-:B52	O83	H31	O83:H31	O83:H31	fimH71	Other fimH	No

## Sheet: TableS2_scoary
Gene_Unique	Gene	Non-unique Gene name	Annotation	Pos_present	Neg_present	Pos_absent	Neg_absent	Odds_ratio	Naive_p	Benjamini_H_p	Cluster
ugd_group_8455	group_8455	ugd	UDP-glucose 6-dehydrogenase	167	0	35	205	Inf	1.12079e-79	9.00894e-76	M
tuaB	tuaB	NA	Teichuronic acid biosynthesis protein TuaB	150	0	52	205	Inf	7.78161e-67	2.08495e-63	M
wfeD	wfeD	NA	UDP-Gal:alpha-D-GlcNAc-diphosphoundecaprenol beta-1,4-galactosyltransferase	140	0	62	205	Inf	3.09638e-60	4.52522e-57	M
pduV_1	pduV_1	NA	Propanediol utilization protein PduV	174	28	28	177	39.2832	3.79716e-53	5.08693e-50	M
ddrA	ddrA	NA	Diol dehydratase-reactivating factor alpha subunit	168	27	34	178	32.5752	2.17384e-49	1.09208e-46	M
rsxC_1	rsxC_1	NA	Ion-translocating oxidoreductase complex subunit C	168	27	34	178	32.5752	2.17384e-49	1.09208e-46	M
astD_1	astD_1	NA	N-succinylglutamate 5-semialdehyde dehydrogenase	168	27	34	178	32.5752	2.17384e-49	1.09208e-46	M
pduF	pduF	NA	Propanediol diffusion facilitator	168	27	34	178	32.5752	2.17384e-49	1.09208e-46	M
pduA_2	pduA_2	NA	Propanediol utilization protein PduA	168	27	34	178	32.5752	2.17384e-49	1.09208e-46	M
pduU	pduU	NA	Propanediol utilization protein PduU	168	27	34	178	32.5752	2.17384e-49	1.09208e-46	M
adhE_1	adhE_1	NA	Aldehyde-alcohol dehydrogenase	168	27	34	178	32.5752	2.17384e-49	1.09208e-46	M
ccmL	ccmL	NA	Carbon dioxide concentrating mechanism protein CcmL	168	27	34	178	32.5752	2.17384e-49	1.09208e-46	M
pduL	pduL	NA	Phosphate propanoyltransferase	168	27	34	178	32.5752	2.17384e-49	1.09208e-46	M
pduA_1	pduA_1	NA	Propanediol utilization protein PduA	168	27	34	178	32.5752	2.17384e-49	1.09208e-46	M
pduE	pduE	NA	Propanediol dehydratase small subunit	168	27	34	178	32.5752	2.17384e-49	1.09208e-46	M
pduD	pduD	NA	Propanediol dehydratase medium subunit	168	27	34	178	32.5752	2.17384e-49	1.09208e-46	M
pduC	pduC	NA	Propanediol dehydratase large subunit	168	27	34	178	32.5752	2.17384e-49	1.09208e-46	M
pduB	pduB	NA	Propanediol utilization protein PduB	168	27	34	178	32.5752	2.17384e-49	1.09208e-46	M
rhaR_1_group_8468	group_8468	rhaR_1	HTH-type transcriptional activator RhaR	168	27	34	178	32.5752	2.17384e-49	1.09208e-46	M
kpsT	kpsT	NA	Polysialic acid transport ATP-binding protein KpsT	91	1	111	204	167.243	2.0642e-32	4.20053e-30	M
kpsM	kpsM	NA	Polysialic acid transport protein KpsM	96	3	106	202	60.9811	8.42311e-32	1.61202e-29	M
gspD2	gspD2	NA	Secretin GspD 2	86	2	116	203	75.25	9.60986e-29	1.41732e-26	M
ynbD_group_302	group_302	ynbD	putative protein YnbD	84	3	118	202	47.9322	1.29906e-26	1.53557e-24	M
glcA	glcA	NA	Glycolate permease GlcA	97	11	105	194	16.2926	2.75955e-24	2.49228e-22	M
epsM	epsM	NA	Type II secretion system protein M	98	12	104	193	15.1554	6.6186e-24	5.87849e-22	M
epsH	epsH	NA	Type II secretion system protein H	98	13	104	192	13.9172	3.77141e-23	2.83314e-21	M
gspC2	gspC2	NA	Type II secretion system protein C 2	98	13	104	192	13.9172	3.77141e-23	2.83314e-21	M
kpsU	kpsU	NA	3-deoxy-manno-octulosonate cytidylyltransferase	98	13	104	192	13.9172	3.77141e-23	2.83314e-21	M
epsE_2	epsE_2	NA	Type II secretion system protein E	98	13	104	192	13.9172	3.77141e-23	2.83314e-21	M
xcpW	xcpW	NA	Type II secretion system protein J	98	13	104	192	13.9172	3.77141e-23	2.83314e-21	M
pppA	pppA	NA	Prepilin peptidase PppA	98	13	104	192	13.9172	3.77141e-23	2.83314e-21	M
kpsD	kpsD	NA	Polysialic acid transport protein KpsD	98	13	104	192	13.9172	3.77141e-23	2.83314e-21	M
kpsF	kpsF	NA	Arabinose 5-phosphate isomerase KpsF	98	13	104	192	13.9172	3.77141e-23	2.83314e-21	M
yghG	yghG	NA	Lipoprotein YghG	98	13	104	192	13.9172	3.77141e-23	2.83314e-21	M
epsF_2	epsF_2	NA	Type II secretion system protein F	98	13	104	192	13.9172	3.77141e-23	2.83314e-21	M
epsG	epsG	NA	Type II secretion system protein G	98	13	104	192	13.9172	3.77141e-23	2.83314e-21	M
gspK_1	gspK_1	NA	Putative type II secretion system protein K	98	13	104	192	13.9172	3.77141e-23	2.83314e-21	M
tagD	tagD	NA	Glycerol-3-phosphate cytidylyltransferase	64	0	138	205	Inf	8.39732e-23	6.22098e-21	M
lutA_2	lutA_2	NA	Lactate utilization protein A	97	13	105	192	13.644	9.40745e-23	6.38119e-21	M
glcB	glcB	NA	Malate synthase G	97	13	105	192	13.644	9.40745e-23	6.38119e-21	M
rfbC	rfbC	NA	dTDP-4-dehydrorhamnose 3,5-epimerase	84	0	2	321	Inf	7.60896e-86	6.11608e-82	G
wfgD	wfgD	NA	UDP-Glc:alpha-D-GlcNAc-diphosphoundecaprenol beta-1,3-glucosyltransferase WfgD	82	0	4	321	Inf	6.67686e-82	3.57791e-78	G
wbpI	wbpI	NA	UDP-2,3-diacetamido-2,3-dideoxy-D-glucuronate 2-epimerase	86	7	0	314	Inf	1.38616e-80	4.45678e-77	G
wbjC	wbjC	NA	UDP-2-acetamido-2,6-beta-L-arabino-hexul-4-ose reductase	85	7	1	314	3812.86	4.03879e-78	1.08213e-74	G
capD	capD	NA	UDP-glucose 4-epimerase	84	7	2	314	1884	5.89731e-76	1.35436e-72	G
rfbD	rfbD	NA	dTDP-4-dehydrorhamnose reductase	84	67	2	254	159.224	3.4298e-42	5.0125e-39	G
rfbA	rfbA	NA	Glucose-1-phosphate thymidylyltransferase 1	84	67	2	254	159.224	3.4298e-42	5.0125e-39	G
rfbB	rfbB	NA	dTDP-glucose 4,6-dehydratase	84	69	2	252	153.391	1.67387e-41	2.24243e-38	G
dacD_group_3343	group_3343	dacD	D-alanyl-D-alanine carboxypeptidase DacD	59	12	27	309	56.2685	9.73391e-38	1.04322e-34	G
yeeD	yeeD	NA	Putative sulfur carrier protein YeeD	83	101	3	220	60.264	1.62503e-30	1.3062e-27	G
yfdG	yfdG	NA	Prophage bactoprenol-linked glucose translocase	34	0	52	321	Inf	2.32917e-26	1.62799e-23	G
group_5384	group_5384	NA	IS3 family transposase IS1222	35	1	51	320	219.608	1.01315e-25	6.78639e-23	G
group_11011	group_11011	NA	IS3 family transposase ISSen4	34	1	52	320	209.231	7.04807e-25	4.19647e-22	G
yfdH	yfdH	NA	Prophage bactoprenol glucosyl transferase	32	0	54	321	Inf	1.14139e-24	6.5532e-22	G
ugd	ugd	NA	UDP-glucose 6-dehydrogenase	86	154	0	167	Inf	9.26503e-24	4.96482e-21	G
erfK_group_4157	group_4157	erfK	putative L,D-transpeptidase ErfK/SrfK	61	46	25	275	14.587	1.34492e-23	6.97449e-21	G
wbpI_group_6831	group_6831	wbpI	UDP-2,3-diacetamido-2,3-dideoxy-D-glucuronate 2-epimerase	44	0	0	363	Inf	4.46585e-60	1.79482e-56	L
wbjC_group_9772	group_9772	wbjC	UDP-2-acetamido-2,6-beta-L-arabino-hexul-4-ose reductase	44	0	0	363	Inf	4.46585e-60	1.79482e-56	L
rfbX	rfbX	NA	Putative O-antigen transporter	42	0	2	363	Inf	2.96666e-55	9.53841e-52	L
group_2545	group_2545	NA	ISAs1 family transposase ISEc1	43	3	1	360	5160	2.44774e-53	6.5583e-50	L
capD_group_1896	group_1896	capD	UDP-glucose 4-epimerase	40	0	4	363	Inf	3.32073e-51	7.6263e-48	L
group_1105	group_1105	NA	IS1 family transposase IS1A	43	21	1	342	700.286	6.30562e-41	1.26712e-37	L
group_3170	group_3170	NA	IS1 family transposase IS1A	42	21	2	342	342	7.29756e-39	1.30351e-35	L
era_5_group_305	group_305	era_5	GTPase Era	39	31	5	332	83.5355	1.13447e-29	1.25547e-26	L
flu_3	flu_3	NA	Antigen 43	36	20	8	343	77.175	1.87342e-29	1.67317e-26	L
klcA_1_group_198	group_198	klcA_1	Antirestriction protein KlcA	39	37	5	326	68.7243	9.77125e-28	7.85413e-25	L
pinR	pinR	NA	Serine recombinase PinR	26	3	18	360	173.333	4.21724e-26	3.2284e-23	L
yedR	yedR	NA	Inner membrane protein YedR	22	0	0	385	Inf	7.77391e-37	1.24973e-32	J
yedI_group_4713	group_4713	yedI	Inner membrane protein YedI	22	7	0	378	Inf	1.21334e-30	4.8764e-27	J
group_6937	group_6937	NA	IS200/IS605 family transposase IS609	19	0	3	385	Inf	7.50963e-30	2.4145e-26	J
ompN_1	ompN_1	NA	Outer membrane porin N	18	0	4	385	Inf	7.30311e-28	1.46756e-24	J
amn_group_4154	group_4154	amn	AMP nucleosidase	21	9	1	376	877.333	4.19764e-27	6.74813e-24	J
lnpD	lnpD	NA	UDP-glucose 4-epimerase	17	0	5	385	Inf	5.69643e-26	6.10505e-23	J
rfbC_group_10883	group_10883	rfbC	dTDP-4-dehydrorhamnose 3,5-epimerase	17	0	5	385	Inf	5.69643e-26	6.10505e-23	J
bshA_group_10880	group_10880	bshA	N-acetyl-alpha-D-glucosaminyl L-malate synthase	16	0	6	385	Inf	3.71217e-24	2.05782e-21	J
arnC_5_group_7035	group_7035	arnC_5	Undecaprenyl-phosphate 4-deoxy-4-formamido-L-arabinose transferase	16	0	6	385	Inf	3.71217e-24	2.05782e-21	J

## Sheet: TableS3_pduBLAST
query	sseqid	pident	length	mismatc	gapopen	qstart	qend	sstart	send	evalue	bitscore
MVC121_M1_island	salmonella_pdu_operon	77.491	10067	2087	76	22	9972	19	10022	0	7758
MVC121_M1_island	salmonella_pdu_operon	74.036	6486	1630	24	10388	16833	10438	16909	0	4046
MVC121_M1_island	salmonella_pdu_operon	76.033	242	58	0	8638	8879	2458	2699	3e-45	176
MVC121_M1_island	salmonella_pdu_operon	74.79	238	56	2	2458	2693	8657	8892	9.82e-39	154
